# Supplementary material for: Examining interviewer bias in medical school admissions: The interplay between applicant and interviewer gender and its effects on interview outcomes
Source: PLoS One. 2024 Aug 26;19(8):e0309293. doi: 10.1371/journal.pone.0309293 (PMC11346660; doi:10.1371/journal.pone.0309293)
Supplement: S1 Data — (XLSX) [file pone.0309293.s002.xlsx]

## Sheet: Data
cohort	selection_rank	selected	interview_group	committee_type	gender	q_pers	q_pro	q_act	q_ovr	grade_abitur	grade_interview	grade_total	voluntary_service	waiting_time	age	german	lowersaxony	gymnasium
2006	1	yes	11	MM	CF	15	15	15	15	13	15	13.98	no	0	20	yes	no
2006	2	yes	14	MM	CF	15	15	15	15	13	15	13.98	no	0	19	yes	yes
2006	3	yes	12	MF	CM	14.5	14.5	15	15	13	14.75	13.8575	no	0	20	yes	no
2006	4	yes	8	MF	CF	15	14.5	12	15	13.5	14.125	13.8062	no	0	19	yes	no
2006	5	yes	2	MF	CF	15	13.5	15	15	13	14.625	13.7963	no	0	20	yes	yes
2006	6	yes	12	MF	CF	14	14	14	14	13.5	14	13.745	no	2	20	yes	no
2006	7	yes	7	MF	CF	15	13	15	15	13	14.5	13.735	no	0	19	yes	no
2006	8	yes	14	MM	CF	15	15	15	15	12.5	15	13.725	no	2	21	yes	yes
2006	9	yes	4	MM	CF	15	15	15	15	12.5	15	13.725	no	0	19	yes	no
2006	10	yes	4	MM	CM	15	15	15	15	12.5	15	13.725	no	0	20	yes	yes
2006	11	yes	6	MM	CF	13.5	14	14	14	13.5	13.875	13.6837	no	0	19	yes	no
2006	12	yes	7	MF	CM	15	12	15	15	13	14.25	13.6125	no	0	20	yes	no
2006	13	yes	8	MF	CF	14.5	14	14	14	13	14.125	13.5512	no	0	19	yes	yes
2006	14	yes	13	MF	CF	14	14.5	14	14	13	14.125	13.5512	no	0	19	yes	yes
2006	15	yes	16	MM	CF	14	14.5	15	15	12.5	14.625	13.5412	no	0	20	yes	yes
2006	16	yes	13	MF	CF	15	14.5	14.5	14.5	12.5	14.625	13.5412	no	0	20	yes	yes
2006	17	yes	4	MM	CF	14	15	15	14	12.5	14.5	13.48	no	1	22	yes	yes
2006	18	yes	4	MM	CF	15	15	15	15	12	15	13.47	no	0	19	yes	no
2006	19	yes	11	MM	CF	14	14.5	13	14	13	13.875	13.4288	no	0	23	yes	yes
2006	20	yes	7	MF	CF	13	15	15	14	12.5	14.25	13.3575	no	0	19	yes	no
2006	21	yes	15	MF	CF	14	14	11.5	13	13.5	13.125	13.3163	no	0	20	yes	no
2006	22	yes	6	MM	CM	15	12	12.5	15	13	13.625	13.3062	no	0	19	yes	no
2006	23	yes	6	MM	CF	14.5	14.5	14.5	15	12	14.625	13.2862	no	0	20	yes	no
2006	24	yes	2	MF	CM	14	14.5	13	14.5	12.5	14	13.235	no	0	21	yes	yes
2006	25	yes	6	MM	CF	14	14	14	14	12.5	14	13.235	no	0	19	yes	yes
2006	26	yes	1	MF	CM	15	13.5	15	14.5	12	14.5	13.225	no	0	19	yes	no
2006	27	yes	11	MM	CM	15	15	15	15	11.5	15	13.215	yes	2	26	yes	yes
2006	28	yes	2	MF	CF	14	13	14.5	14	12.5	13.875	13.1738	no	0	20	yes	no
2006	29	yes	3	MM	CF	14.5	15	15	15	11.5	14.875	13.1538	no	0	19	yes	yes
2006	30	yes	6	MM	CF	14	11	11.5	14.5	13.5	12.75	13.1325	no	0	20	yes	yes
2006	31	yes	7	MF	CF	15	13	10	15	13	13.25	13.1225	no	0	20	yes	no
2006	32	yes	11	MM	CF	14	14.5	13.5	15	12	14.25	13.1025	no	0	19	yes	no
2006	33	yes	9	FF	CM	15	15	14	15	11.5	14.75	13.0925	yes	2	21	yes	yes
2006	34	yes	1	MF	CF	13.5	14.5	13	13.5	12.5	13.625	13.0512	no	0	19	yes	no
2006	35	yes	15	MF	CF	15	14	12.5	15	12	14.125	13.0412	no	1	19	yes	no
2006	36	yes	1	MF	CM	14.5	15	14.5	14.5	11.5	14.625	13.0312	yes	2	20	yes	yes
2006	37	yes	17	MF	CF	15	14.5	14.5	14.5	11.5	14.625	13.0312	no	0	19	yes	yes
2006	38	yes	12	MF	CF	13	13	13	13	13	13	13	no	0	19	yes	yes
2006	39	yes	16	MM	CF	12	12	15	13	13	13	13	no	0	19	yes	yes
2006	40	yes	16	MM	CF	13	14	14	13	12.5	13.5	12.99	no	0	20	yes	yes
2006	41	yes	14	MM	CM	15	15	15	15	11	15	12.96	yes	2	20	yes	yes
2006	42	yes	14	MM	CF	15	15	15	15	11	15	12.96	no	0	19	yes	no
2006	43	yes	6	MM	CF	14	13.5	13.5	14.5	12	13.875	12.9187	no	0	21	yes	yes
2006	44	yes	13	MF	CM	14.5	14	13.5	13.5	12	13.875	12.9187	no	0	21	yes	yes
2006	45	yes	2	MF	CM	13.5	15	11.5	13	12.5	13.25	12.8675	no	0	20	yes	no
2006	46	yes	13	MF	CM	13.5	13.5	13	13	12.5	13.25	12.8675	no	0	19	yes	yes
2006	47	yes	7	MF	CM	14	13	15	15	11.5	14.25	12.8475	no	0	19	yes	yes
2006	48	yes	15	MF	CM	15	14	13	15	11.5	14.25	12.8475	no	0	20	yes	no
2006	49	yes	7	MF	CF	15	14	15	15	11	14.75	12.8375	no	0	19	yes	no
2006	50	yes	6	MM	CM	15	13	14	14.5	11.5	14.125	12.7862	no	2	22	yes	no
2006	51	yes	9	FF	CF	15	13.5	14	14	11.5	14.125	12.7862	no	0	19	yes	no
2006	52	yes	11	MM	CM	12.5	12.5	12.5	12.5	13	12.5	12.755	no	0	19	yes	yes
2006	53	yes	5	MM	CM	13	13	13	13	12.5	13	12.745	no	2	21	yes	yes
2006	54	yes	12	MF	CF	14	14	12.5	13.5	12	13.5	12.735	no	0	19	yes	yes
2006	55	yes	9	FF	CM	14	14	14	14	11.5	14	12.725	no	0	20	yes	no
2006	56	yes	14	MM	CF	14	14	14	14	11.5	14	12.725	no	0	19	yes	no
2006	57	yes	14	MM	CF	14	14	14	14	11.5	14	12.725	no	0	20	yes	no
2006	58	yes	12	MF	CF	14.5	14.5	14.5	14.5	11	14.5	12.715	no	4	23	yes	yes
2006	59	yes	7	MF	CF	13	15	15	15	11	14.5	12.715	no	0	20	yes	no
2006	60	yes	6	MM	CM	14	15	15	14	11	14.5	12.715	no	0	19	yes	no
2006	61	yes	1	MF	CM	15	15	15	15	10.5	15	12.705	yes	2	21	yes	no
2006	62	yes	5	MM	CF	15	15	15	15	10.5	15	12.705	no	2	20	yes	no
2006	63	yes	9	FF	CF	15	15	15	15	10.5	15	12.705	no	0	19	yes	yes
2006	64	yes	12	MF	CM	15	15	15	15	10.5	15	12.705	yes	0	21	yes	no
2006	65	yes	3	MM	CF	12.5	14	15	14	11.5	13.875	12.6638	no	0	20	yes	yes
2006	66	yes	1	MF	CF	15	15	14.5	15	10.5	14.875	12.6438	no	2	21	yes	no
2006	67	yes	3	MM	CF	12.5	14.5	10.5	13.5	12.5	12.75	12.6225	no	0	19	yes	yes
2006	68	yes	9	FF	CF	13	13	12	13	12.5	12.75	12.6225	no	0	20	yes	yes
2006	69	yes	7	MF	CF	13	11	15	12	12.5	12.75	12.6225	no	0	20	yes	no
2006	70	yes	6	MM	CF	12	13.5	14	13.5	12	13.25	12.6125	no	0	20	yes	no
2006	71	yes	13	MF	CF	14.5	13.5	13	14	11.5	13.75	12.6025	no	2	29	yes	yes
2006	72	yes	2	MF	CF	14.5	12	13.5	15	11.5	13.75	12.6025	no	0	19	yes	yes
2006	73	yes	4	MM	CF	15	14	13	13	11.5	13.75	12.6025	no	0	20	yes	yes
2006	74	yes	5	MM	CF	15	15	14	15	10.5	14.75	12.5825	no	4	22	yes	no
2006	75	yes	1	MF	CF	14	15	15	15	10.5	14.75	12.5825	no	2	20	yes	yes
2006	76	yes	14	MM	CF	12	12	12	12	13	12	12.51	no	0	20	yes	yes
2006	77	yes	5	MM	CF	15	14	13	14	11	14	12.47	no	2	20	yes	no
2006	78	yes	17	MF	CF	14	14	14	14	11	14	12.47	no	2	21	yes	yes
2006	79	yes	5	MM	CF	14	13	15	14	11	14	12.47	no	0	20	yes	yes
2006	80	yes	12	MF	CF	15	15	13	15	10.5	14.5	12.46	no	2	21	yes	yes
2006	81	yes	9	FF	CM	14	14.5	13	14	11	13.875	12.4088	no	0	20	yes	yes
2006	82	yes	13	MF	CF	15	13	15	14.5	10.5	14.375	12.3987	no	2	21	yes	yes
2006	83	yes	13	MF	CM	14.5	14	14.5	14.5	10.5	14.375	12.3987	yes	0	27	yes	yes
2006	84	yes	10	MF	CF	14	13.5	12	13.5	11.5	13.25	12.3575	no	0	21	yes	no
2006	85	yes	15	MF	CF	14.5	13.5	11.5	13.5	11.5	13.25	12.3575	no	0	19	yes	no
2006	86	yes	4	MM	CF	15	15	11	14	11	13.75	12.3475	no	4	23	yes	no
2006	87	yes	9	FF	CM	14	13	14	14	11	13.75	12.3475	yes	2	21	yes	yes
2006	88	yes	16	MM	CM	15	12	14	14	11	13.75	12.3475	no	0	19	yes	no
2006	89	yes	11	MM	CM	14	14	15	14	10.5	14.25	12.3375	no	0	21	yes	no
2006	90	yes	15	MF	CF	13	10	13	12.5	12.5	12.125	12.3163	no	0	20	yes	yes
2006	91	yes	11	MM	CM	12	11.5	13	14	12	12.625	12.3063	no	0	19	yes	yes
2006	92	yes	17	MF	CM	13	14	11.5	12	12	12.625	12.3063	no	0	19	yes	yes
2006	93	yes	6	MM	CF	13	14	13	14.5	11	13.625	12.2862	no	0	20	yes	no
2006	94	yes	3	MM	CF	13	12.5	10.5	14	12	12.5	12.245	no	2	21	yes	yes
2006	95	yes	6	MM	CF	13	13	11	13	12	12.5	12.245	no	0	19	yes	yes
2006	96	yes	1	MF	CM	13	13.5	12.5	13	11.5	13	12.235	yes	2	21	yes	yes
2006	97	yes	9	FF	CF	13.5	13	12.5	13	11.5	13	12.235	no	2	21	yes	no
2006	98	yes	4	MM	CF	15	11	13	13	11.5	13	12.235	no	0	20	yes	no
2006	99	yes	12	MF	CF	13.5	12	14	12.5	11.5	13	12.235	no	0	19	yes	yes
2006	100	yes	13	MF	CM	14	13.5	13	13.5	11	13.5	12.225	no	0	19	yes	no
2006	101	yes	5	MM	CF	14	15	13	14	10.5	14	12.215	no	6	22	yes	no
2006	102	yes	5	MM	CM	14	14	14	14	10.5	14	12.215	no	4	22	yes	no
2006	103	yes	15	MF	CF	14.5	14.5	14	13	10.5	14	12.215	no	2	20	yes	yes
2006	104	yes	10	MF	CF	12.5	12	10	11	13	11.375	12.2037	no	0	20	yes	yes
2006	105	yes	6	MM	CF	9	13	14.5	15	11.5	12.875	12.1738	no	0	20	yes	yes
2006	106	yes	10	MF	CM	13.5	13	12	13	11.5	12.875	12.1738	no	0	19	yes	no
2006	107	yes	9	FF	CM	13.5	13	13.5	13.5	11	13.375	12.1638	yes	2	20	yes	yes
2006	108	yes	17	MF	CF	12	14	15	14.5	10.5	13.875	12.1538	no	1	18	yes	no
2006	109	yes	9	FF	CM	14	14.5	13	14	10.5	13.875	12.1538	no	0	20	yes	yes
2006	110	yes	17	MF	CF	10	13	11	11	13	11.25	12.1425	no	0	19	yes	yes
2006	111	yes	12	MF	CF	13	12	10	10	13	11.25	12.1425	no	0	19	yes	no
2006	112	yes	15	MF	CF	12.5	13	11.5	12	12	12.25	12.1225	no	2	20	yes	no
2006	113	yes	8	MF	CM	13	12	12.5	13.5	11.5	12.75	12.1125	no	0	19	yes	no
2006	114	yes	17	MF	CM	13	13.5	14	12.5	11	13.25	12.1025	no	0	20	yes	yes
2006	115	yes	5	MM	CF	14	14	13	14	10.5	13.75	12.0925	no	4	21	yes	yes
2006	116	yes	3	MM	CM	11	15	15	14	10.5	13.75	12.0925	no	0	19	yes	yes
2006	117	yes	6	MM	CF	13.5	10	10	11	13	11.125	12.0813	no	0	20	yes	no
2006	118	yes	6	MM	CF	10	13.5	10.5	10.5	13	11.125	12.0813	no	0	19	no	no
2006	119	yes	10	MF	CM	13	15	12.5	14	10.5	13.625	12.0312	no	2	21	yes	no
2006	120	yes	1	MF	CF	10	11.5	11.5	11	13	11	12.02	no	2	21	yes	no
2006	121	yes	7	MF	CM	10	14	14	8	12.5	11.5	12.01	no	0	19	yes	no
2006	122	yes	4	MM	CM	13	10	13	12	12	12	12	no	0	19	yes	no
2006	123	yes	14	MM	CF	12	12	12	12	12	12	12	no	0	19	yes	yes
2006	124	yes	7	MF	CF	14	12	13	11	11.5	12.5	11.99	no	2	21	yes	yes
2006	125	yes	12	MF	CM	12.5	10.5	14	13	11.5	12.5	11.99	no	0	22	no	yes
2006	126	yes	3	MM	CF	13	13.5	11.5	14	11	13	11.98	no	2	21	yes	no
2006	127	yes	1	MF	CF	14.5	12.5	13.5	13.5	10.5	13.5	11.97	no	4	22	yes	yes
2006	128	yes	8	MF	CF	11.5	10	11.5	10.5	13	10.875	11.9588	no	0	19	yes	no
2006	129	yes	15	MF	CF	13	11	10	11.5	12.5	11.375	11.9488	no	2	20	yes	no
2006	130	yes	13	MF	CF	11.5	11.5	11	11.5	12.5	11.375	11.9488	no	0	20	yes	yes
2006	131	yes	3	MM	CM	11	13	14	13.5	11	12.875	11.9187	yes	2	20	yes	yes
2006	132	yes	5	MM	CF	14	11	10	12	12	11.75	11.8775	no	2	20	yes	no
2006	133	yes	17	MF	CF	13.5	11	12	12.5	11.5	12.25	11.8675	no	0	20	yes	yes
2006	134	yes	5	MM	CM	13	13	12	13	11	12.75	11.8575	yes	2	21	yes	no
2006	135	yes	5	MM	CF	14	12	14	13	10.5	13.25	11.8475	no	2	20	yes	yes
2006	136	no	12	MF	CF	9.5	12.5	11.5	9	13	10.625	11.8362	no	0	19	yes	no
2006	137	no	17	MF	CM	10	10	11	13.5	12.5	11.125	11.8262	yes	2	20	yes	no
2006	138	no	10	MF	CM	11.5	12.5	12	10.5	12	11.625	11.8163	no	0	20	yes	no
2006	139	no	12	MF	CM	9	12	10	11	13	10.5	11.775	yes	2	20	yes	yes
2006	140	no	16	MM	CM	10	12	12	10	12.5	11	11.765	no	0	20	yes	yes
2006	141	no	8	MF	CM	12	12	12	12	11.5	12	11.745	yes	2	21	yes	no
2006	142	no	14	MM	CM	12	12	12	12	11.5	12	11.745	yes	2	21	yes	yes
2006	143	no	14	MM	CF	12	12	12	12	11.5	12	11.745	no	0	20	yes	no
2006	144	no	2	MF	CM	9.5	8.5	10.5	9	14	9.375	11.7338	no	0	20	yes	no
2006	145	no	15	MF	CM	13	13.5	13	12.5	10.5	13	11.725	yes	2	20	yes	no
2006	146	no	9	FF	CF	12.5	10	11	12	12	11.375	11.6937	no	0	19	yes	yes
2006	147	no	6	MM	CF	13	13.5	12	11	11	12.375	11.6738	no	2	24	yes	no
2006	148	no	2	MF	CF	13	13.5	11	14	10.5	12.875	11.6638	no	0	19	yes	no
2006	149	no	7	MF	CF	10	10	15	10	12	11.25	11.6325	no	0	20	yes	no
2006	150	no	8	MF	CF	12.5	12.5	11.5	12.5	11	12.25	11.6125	yes	3	20	yes	no
2006	151	no	8	MF	CM	12.5	12.5	12.5	13.5	10.5	12.75	11.6025	no	2	22	yes	no
2006	152	no	2	MF	CM	11	10	12.5	11	12	11.125	11.5712	no	0	19	yes	no
2006	153	no	10	MF	CF	12.5	12.5	11.5	12	11	12.125	11.5512	no	2	20	yes	yes
2006	154	no	2	MF	CF	12.5	12	12	12	11	12.125	11.5512	no	0	20	yes	no
2006	155	no	17	MF	CF	9	8.5	8	10	14	8.875	11.4887	no	0	19	no	no
2006	156	no	2	MF	CM	12.5	12.5	11	12	11	12	11.49	no	0	20	yes	no
2006	157	no	12	MF	CF	12	12	13	13	10.5	12.5	11.48	no	0	21	yes	no
2006	158	no	15	MF	CF	14	12.5	11.5	12	10.5	12.5	11.48	no	0	19	yes	yes
2006	159	no	8	MF	CF	11.5	10	12	12	11.5	11.375	11.4387	no	0	20	yes	yes
2006	160	no	6	MM	CF	13	12	12	10.5	11	11.875	11.4288	no	0	20	yes	no
2006	161	no	4	MM	CF	12	10	8	11	12.5	10.25	11.3975	no	0	19	yes	yes
2006	162	no	4	MM	CM	10	14	8	11	12	10.75	11.3875	no	0	21	yes	no
2006	163	no	5	MM	CF	14	13	10	12	10.5	12.25	11.3575	no	3	21	yes	no
2006	164	no	1	MF	CF	10.5	11.5	9	9.5	12.5	10.125	11.3362	no	0	20	yes	no
2006	165	no	1	MF	CM	12.5	10	14	12	10.5	12.125	11.2963	yes	3	22	yes	no
2006	166	no	12	MF	CF	9.5	10.5	8.5	9.5	13	9.5	11.285	no	0	20	yes	no
2006	167	no	16	MM	CF	11	8	11	10	12.5	10	11.275	no	0	18	yes	yes
2006	168	no	4	MM	CF	10	10	12	10	12	10.5	11.265	no	0	20	yes	yes
2006	169	no	9	FF	CM	12	11	8.5	10.5	12	10.5	11.265	no	0	19	yes	yes
2006	170	no	16	MM	CF	10	12	10	10	12	10.5	11.265	no	0	20	yes	yes
2006	171	no	10	MF	CM	11	12	10	11	11.5	11	11.255	yes	2	20	yes	yes
2006	172	no	12	MF	CM	11	10	12	11	11.5	11	11.255	yes	2	20	yes	no
2006	173	no	7	MF	CF	9	13	13	9	11.5	11	11.255	no	0	18	yes	yes
2006	174	no	8	MF	CF	11	11	11	11	11.5	11	11.255	no	0	19	yes	no
2006	175	no	1	MF	CF	12	12	10.5	11.5	11	11.5	11.245	no	2	21	yes	yes
2006	176	no	16	MM	CF	14	12	9	11	11	11.5	11.245	no	0	20	yes	yes
2006	177	no	5	MM	CM	10	11	13	12	11	11.5	11.245	no	0	19	yes	yes
2006	178	no	10	MF	CF	12.5	12	9.5	12	11	11.5	11.245	no	0	20	yes	yes
2006	179	no	16	MM	CF	10	12	12	12	11	11.5	11.245	no	0	19	yes	no
2006	180	no	14	MM	CF	12	12	12	12	10.5	12	11.235	no	2	20	yes	no
2006	181	no	4	MM	CM	13	11	12	12	10.5	12	11.235	no	0	19	yes	yes
2006	182	no	4	MM	CF	13	11	12	12	10.5	12	11.235	no	0	19	yes	yes
2006	183	no	6	MM	CF	11	9.5	9.5	9.5	12.5	9.875	11.2138	no	0	19	yes	yes
2006	184	no	5	MM	CF	9	10	9	9	13	9.25	11.1625	no	0	19	yes	yes
2006	185	no	16	MM	CF	8	10	12	9	12.5	9.75	11.1525	no	0	19	yes	no
2006	186	no	13	MF	CM	10	13.5	10	9.5	11.5	10.75	11.1325	no	2	35	yes	yes
2006	187	no	17	MF	CF	11	6.5	13.5	12	11.5	10.75	11.1325	no	0	18	yes	yes
2006	188	no	17	MF	CM	9.5	12	11.5	12	11	11.25	11.1225	no	0	21	yes	no
2006	189	no	4	MM	CF	15	11	9	12	10.5	11.75	11.1125	no	2	21	yes	no
2006	190	no	1	MF	CF	12.5	8.5	9.5	10	12	10.125	11.0813	no	1	22	yes	yes
2006	191	no	13	MF	CF	10.5	10	9.5	10	12	10	11.02	no	0	20	yes	yes
2006	192	no	12	MF	CM	10	12	11	11	11	11	11	yes	2	20	yes	no
2006	193	no	4	MM	CF	12	8	13	11	11	11	11	no	0	20	yes	yes
2006	194	no	11	MM	CM	12	9.5	11	11.5	11	11	11	no	0	19	yes	yes
2006	195	no	13	MF	CF	10	9	9	9.5	12.5	9.375	10.9688	no	0	20	yes	yes
2006	196	no	13	MF	CF	12	9	10.5	12	11	10.875	10.9388	no	0	19	yes	yes
2006	197	no	15	MF	CF	9.5	8.5	9.5	7.5	13	8.75	10.9175	no	2	21	yes	yes
2006	198	no	11	MM	CF	12	9	8	12	11.5	10.25	10.8875	no	2	25	yes	yes
2006	199	no	7	MF	CF	9	13	8	11	11.5	10.25	10.8875	no	0	19	yes	yes
2006	200	no	9	FF	CF	12	10	12	11	10.5	11.25	10.8675	yes	0	19	yes	no
2006	201	no	12	MF	CM	10.5	10	11	11	11	10.625	10.8163	no	0	20	yes	yes
2006	202	no	17	MF	CF	11.5	9	12	12	10.5	11.125	10.8063	no	0	19	yes	no
2006	203	no	15	MF	CM	10	11	10	11	11	10.5	10.755	no	0	19	yes	yes
2006	204	no	4	MM	CM	10	10	11	11	11	10.5	10.755	no	0	19	yes	no
2006	205	no	5	MM	CF	12	10	11	11	10.5	11	10.745	no	2	21	yes	no
2006	206	no	8	MF	CF	12	9.5	10.5	12	10.5	11	10.745	no	0	19	yes	yes
2006	207	no	8	MF	CF	11	9	9	10.5	11.5	9.875	10.7037	no	0	19	yes	no
2006	208	no	1	MF	CF	11	9.5	10	10.5	11	10.25	10.6325	no	0	21	yes	no
2006	209	no	1	MF	CF	11.5	11	10	10.5	10.5	10.75	10.6225	no	0	20	yes	no
2006	210	no	8	MF	CM	12	8.5	9.5	10.5	11	10.125	10.5712	no	0	21	yes	no
2006	211	no	11	MM	CF	10	10	10	10	11	10	10.51	no	0	19	yes	no
2006	212	no	7	MF	CF	9	11	12	8	11	10	10.51	no	0	19	yes	no
2006	213	no	7	MF	CM	9	11	12	10	10.5	10.5	10.5	no	2	21	yes	no
2006	214	no	10	MF	CF	8.5	8	7	8	13	7.875	10.4887	no	0	20	yes	no
2006	215	no	17	MF	CF	7.5	9	7.5	9.5	12.5	8.375	10.4787	no	0	19	yes	yes
2006	216	no	15	MF	CF	8	8	10	9	12	8.75	10.4075	no	0	19	yes	yes
2006	217	no	6	MM	CF	9.5	11.5	5.5	8.5	12	8.75	10.4075	no	0	19	yes	yes
2006	218	no	17	MF	CM	9.5	9.5	7.5	10.5	11.5	9.25	10.3975	no	0	20	no	no
2006	219	no	7	MF	CF	12	8	11	8	11	9.75	10.3875	no	2	25	yes	no
2006	220	no	4	MM	CF	11	11	8	11	10.5	10.25	10.3775	yes	2	21	yes	yes
2006	221	no	10	MF	CF	11.5	10	9.5	10	10.5	10.25	10.3775	no	0	18	yes	yes
2006	222	no	8	MF	CM	10.5	10	10.5	10	10.5	10.25	10.3775	no	0	20	yes	no
2006	223	no	8	MF	CM	7	8	8.5	9	12.5	8.125	10.3562	yes	2	20	yes	yes
2006	224	no	13	MF	CM	9	7.5	9.5	8.5	12	8.625	10.3463	no	0	19	yes	yes
2006	225	no	8	MF	CF	10	10	9	9.5	11	9.625	10.3262	no	0	20	yes	yes
2006	226	no	13	MF	CF	10	9.5	9	10	11	9.625	10.3262	no	0	19	yes	yes
2006	227	no	17	MF	CF	11	7	10	10	11	9.5	10.265	no	0	20	no	no
2006	228	no	4	MM	CF	10	12	8	10	10.5	10	10.255	no	1	21	yes	yes
2006	229	no	16	MM	CM	11	7	12	10	10.5	10	10.255	no	0	19	yes	yes
2006	230	no	13	MF	CF	8.5	7	8	8	12.5	7.875	10.2338	no	0	19	yes	no
2006	231	no	11	MM	CM	8.5	8	12	9	11	9.375	10.2037	no	0	19	yes	no
2006	232	no	3	MM	CF	10.5	9.5	8	11.5	10.5	9.875	10.1938	no	2	21	yes	yes
2006	233	no	2	MF	CF	9	10	9	9	11	9.25	10.1425	no	0	19	yes	no
2006	234	no	7	MF	CF	12	12	7	8	10.5	9.75	10.1325	no	0	19	yes	yes
2006	235	no	15	MF	CF	8	6.5	7	7	13	7.125	10.1212	no	0	19	yes	no
2006	236	no	13	MF	CF	9.5	8	8.5	8.5	11.5	8.625	10.0913	no	0	19	yes	yes
2006	237	no	9	FF	CF	12	8	7	9	11	9	10.02	no	0	20	yes	yes
2006	238	no	16	MM	CF	12	10	8	8	10.5	9.5	10.01	no	0	20	yes	yes
2006	239	no	3	MM	CF	8.5	8.5	11.5	9.5	10.5	9.5	10.01	no	0	19	yes	yes
2006	240	no	6	MM	CF	10	8	10	7.5	11	8.875	9.95875	no	0	18	yes	no
2006	241	no	3	MM	CF	8.5	10	9.5	9.5	10.5	9.375	9.94875	yes	2	21	yes	yes
2006	242	no	2	MF	CF	7.5	6.5	6	7	13	6.75	9.9375	no	0	19	yes	yes
2006	243	no	1	MF	CM	8	9.5	7.5	8	11.5	8.25	9.9075	no	0	20	yes	yes
2006	244	no	10	MF	CF	9	7.5	7.5	9	11.5	8.25	9.9075	no	0	19	yes	yes
2006	245	no	8	MF	CF	9.5	8	9	8.5	11	8.75	9.8975	no	0	22	yes	no
2006	246	no	10	MF	CF	10	9.5	8.5	9	10.5	9.25	9.8875	yes	2	20	yes	no
2006	247	no	4	MM	CF	8	10	9	10	10.5	9.25	9.8875	no	0	20	yes	yes
2006	248	no	13	MF	CM	8.5	7	7.5	7.5	12	7.625	9.85625	no	0	19	yes	no
2006	249	no	15	MF	CM	7.5	7.5	7	8	12	7.5	9.795	yes	2	20	yes	yes
2006	250	no	12	MF	CM	7.5	8.5	7	7	12	7.5	9.795	yes	1	20	yes	yes
2006	251	no	16	MM	CF	12	10	0	10	11.5	8	9.785	no	0	19	yes	no
2006	252	no	5	MM	CF	8	7	9	8	11.5	8	9.785	no	0	20	yes	yes
2006	253	no	4	MM	CM	8	8	10	8	11	8.5	9.775	no	0	20	yes	yes
2006	254	no	10	MF	CF	9.5	8.5	9.5	8.5	10.5	9	9.765	no	0	20	yes	no
2006	255	no	10	MF	CM	8	7.5	8	8	11.5	7.875	9.72375	no	0	19	yes	no
2006	256	no	10	MF	CF	8	9.5	7.5	8.5	11	8.375	9.71375	no	0	19	yes	no
2006	257	no	1	MF	CF	8	9	7.5	8	11	8.125	9.59125	no	2	21	yes	yes
2006	258	no	4	MM	CM	5	10	9	8	11	8	9.53	yes	2	21	yes	yes
2006	259	no	11	MM	CF	8.5	6.5	8.5	8.5	11	8	9.53	no	0	19	yes	no
2006	260	no	7	MF	CF	12	9	5	8	10.5	8.5	9.52	no	2	20	yes	yes
2006	261	no	17	MF	CF	8	10	7	9	10.5	8.5	9.52	no	0	20	yes	yes
2006	262	no	9	FF	CF	8	7	7	7.5	11.5	7.375	9.47875	no	0	21	yes	no
2006	263	no	6	MM	CF	6	8.5	10	5	11.5	7.375	9.47875	no	0	19	yes	yes
2006	264	no	13	MF	CF	7.5	6.5	8	7.5	11.5	7.375	9.47875	no	0	18	yes	no
2006	265	no	2	MF	CF	7.5	8.5	7.5	8	11	7.875	9.46875	no	0	19	yes	no
2006	266	no	11	MM	CF	10	7	7.5	8.5	10.5	8.25	9.3975	no	0	21	yes	no
2006	267	no	9	FF	CF	12	5	7	9	10.5	8.25	9.3975	no	0	19	yes	yes
2006	268	no	13	MF	CF	8	6.5	6.5	7.5	11.5	7.125	9.35625	no	2	20	yes	no
2006	269	no	5	MM	CF	5.5	8	11	6	11	7.625	9.34625	no	0	20	yes	yes
2006	270	no	10	MF	CF	9	8	7.5	8	10.5	8.125	9.33625	no	2	21	yes	yes
2006	271	no	8	MF	CF	7	7	7	7	11.5	7	9.295	no	0	19	yes	yes
2006	272	no	10	MF	CF	7.5	8	7.5	7	11	7.5	9.285	yes	2	20	yes	yes
2006	273	no	15	MF	CM	7.5	6.5	5	6.5	12	6.375	9.24375	no	0	19	yes	no
2006	274	no	3	MM	CF	5	10.5	7	7	11	7.375	9.22375	no	4	24	yes	yes
2006	275	no	13	MF	CF	9	6	7	7.5	11	7.375	9.22375	no	0	20	yes	yes
2006	276	no	15	MF	CF	6.5	6	5	7	12	6.125	9.12125	no	0	20	yes	no
2006	277	no	3	MM	CF	9.5	2	3	3.5	13.5	4.5	9.09	no	0	19	yes	yes
2006	278	no	14	MM	CF	5	5	5	5	13	5	9.08	no	0	21	yes	yes
2006	279	no	5	MM	CF	7	8	3	6	12	6	9.06	no	2	21	yes	no
2006	280	no	14	MM	CF	6	6	6	6	12	6	9.06	no	0	19	yes	yes
2006	281	no	7	MF	CM	6	6	8	10	10.5	7.5	9.03	no	2	20	yes	yes
2006	282	no	13	MF	CF	7.5	5.5	7.5	7	11	6.875	8.97875	no	0	20	yes	no
2006	283	no	9	FF	CF	7	4	5	5	12.5	5.25	8.9475	no	0	20	yes	no
2006	284	no	5	MM	CF	6	7	6	6	11.5	6.25	8.9275	no	2	23	yes	yes
2006	285	no	15	MF	CF	7	6.5	4.5	7	11.5	6.25	8.9275	no	0	21	yes	yes
2006	286	no	8	MF	CF	6.5	6	6	6.5	11.5	6.25	8.9275	no	0	19	yes	yes
2006	287	no	16	MM	CF	6	8	5	8	11	6.75	8.9175	no	2	23	yes	no
2006	288	no	2	MF	CF	6.5	8	7	7.5	10.5	7.25	8.9075	no	0	19	yes	no
2006	289	no	14	MM	CF	5	6.5	6	5	12	5.625	8.87625	no	0	19	yes	no
2006	290	no	16	MM	CF	5	5	3	3	13.5	4	8.845	no	0	19	yes	no
2006	291	no	14	MM	CM	5	5	5	5	12.5	5	8.825	yes	2	20	yes	no
2006	292	no	14	MM	CF	5	5	5	5	12.5	5	8.825	no	2	21	yes	yes
2006	293	no	1	MF	CF	7	5.5	4	5.5	12	5.5	8.815	no	0	19	yes	no
2006	294	no	17	MF	CF	7.5	5.5	7	6	11	6.5	8.795	no	0	19	yes	yes
2006	295	no	10	MF	CF	7	7.5	6.5	6.5	10.5	6.875	8.72375	no	7	22	yes	no
2006	296	no	10	MF	CM	6.5	5.5	5	5.5	11.5	5.625	8.62125	no	0	20	yes	no
2006	297	no	15	MF	CM	9.5	5	4.5	5.5	11	6.125	8.61125	no	0	20	yes	no
2006	298	no	3	MM	CM	6.5	7	2.5	4	12	5	8.57	yes	2	21	yes	no
2006	299	no	11	MM	CF	5	5	5	5	12	5	8.57	no	2	25	yes	no
2006	300	no	11	MM	CM	5	5	5	5	12	5	8.57	no	0	19	yes	no
2006	301	no	14	MM	CF	6	6	6	6	11	6	8.55	no	0	20	yes	yes
2006	302	no	14	MM	CF	6	6	6	8	10.5	6.5	8.54	no	4	20	yes	no
2006	303	no	3	MM	CF	7.5	4	5.5	4.5	11.5	5.375	8.49875	no	0	18	yes	yes
2006	304	no	2	MF	CF	5.5	7.5	4.5	6	11	5.875	8.48875	no	0	20	yes	no
2006	305	no	1	MF	CF	5	4.5	9.5	6.5	10.5	6.375	8.47875	no	2	21	yes	yes
2006	306	no	17	MF	CM	3	3	4.5	4.5	13	3.75	8.4675	no	0	50	no	no
2006	307	no	3	MM	CF	10	3.5	6.5	5	10.5	6.25	8.4175	no	0	20	yes	yes
2006	308	no	8	MF	CF	5.5	5.5	5.5	5.5	11	5.5	8.305	no	0	20	yes	no
2006	309	no	14	MM	CF	6	6	6	6	10.5	6	8.295	no	6	24	yes	no
2006	310	no	14	MM	CF	6	6	6	6	10.5	6	8.295	no	3	22	yes	no
2006	311	no	14	MM	CF	6	6	6	6	10.5	6	8.295	no	2	21	yes	yes
2006	312	no	11	MM	CF	4.3	4.3	4.3	4.45	12	4.3375	8.24537	no	0	20	yes	no
2006	313	no	11	MM	CM	5	4	5.5	5	11.5	4.875	8.25375	no	0	20	yes	yes
2006	314	no	12	MF	CF	5	5	4	4.5	11.5	4.625	8.13125	no	0	22	yes	no
2006	315	no	14	MM	CM	5	5	5	5	11	5	8.06	no	0	21	yes	no
2006	316	no	3	MM	CF	4	5	3.5	4.5	11.5	4.25	7.9475	no	0	21	yes	no
2006	317	no	16	MM	CF	5	3	6	5	11	4.75	7.9375	no	0	19	yes	no
2006	318	no	3	MM	CF	7.5	4	5.5	4	10.5	5.25	7.9275	no	2	20	yes	no
2006	319	no	1	MF	CF	6	5	4.5	5	10.5	5.125	7.86625	no	2	24	no	no
2006	320	no	9	FF	CM	4	4	4	4	11.5	4	7.825	no	0	21	yes	yes
2006	321	no	17	MF	CF	5	5	4	4	11	4.5	7.815	no	0	19	yes	yes
2006	322	no	1	MF	CF	5	3.5	6.5	5	10.5	5	7.805	no	2	21	yes	yes
2006	323	no	4	MM	CM	6	5	0	4	11.5	3.75	7.7025	no	2	20	yes	yes
2006	324	no	10	MF	CF	5	5	3	6	10.5	4.75	7.6825	no	0	20	yes	no
2006	326	no	8	MF	CF	4.5	4	4	4	11	4.125	7.63125	no	2	22	yes	no
2006	327	no	2	MF	CF	5	3	5	5	10.5	4.5	7.56	no	0	20	yes	no
2006	328	no	3	MM	CF	7.5	2.5	2.5	2.5	11	3.75	7.4475	no	0	20	yes	yes
2006	329	no	9	FF	CF	5	4	4	4	10.5	4.25	7.4375	no	0	20	yes	yes
2006	330	no	16	MM	CF	6	6	0	5	10.5	4.25	7.4375	no	0	19	yes	no
2006	332	no	3	MM	CM	4	4	3.5	4	10.5	3.875	7.25375	yes	2	20	yes	yes
2006	333	no	10	MF	CF	4	3	2.5	3.5	11	3.25	7.2025	no	0	19	yes	no
2006	336	no	8	MF	CM	3	3	5.5	1.5	10.5	3.25	6.9475	yes	7	26	yes	yes
2006	348	no	3	MM	CM	1	4	2.5	0.5	10.5	2	6.335	yes	2	26	yes	yes
2006	349	no	3	MM	CM	0.5	4	1.5	1	10.5	1.75	6.2125	yes	2	21	yes	yes
2007	1	yes	7	MM	CM	15	15	15	15	13.5	15	14.235	no	0	20	yes	yes
2007	2	yes	6	MF	CF	15	14.5	15	15	13.5	14.875	14.1737	no	0	21	yes	yes
2007	3	yes	8	MF	CM	15	15	15	15	13.5	15	14.235	no	0	20	yes	yes
2007	4	yes	8	MF	CF	14	15	15	15	13.5	14.75	14.1125	no	0	19	yes	no
2007	5	yes	3	MM	CF	15	15	14	15	13.5	14.75	14.1125	no	0	20	yes	yes
2007	6	yes	8	MF	CM	13.5	15	14	14	14	14.125	14.0612	no	0	19	yes	no
2007	7	yes	17	MM	CF	14.5	15	14	14	13.5	14.375	13.9288	yes	2	20	yes	no
2007	8	yes	17	MM	CM	15	14.5	15	14.5	13	14.75	13.8575	no	0	19	yes	no
2007	9	yes	1	MM	CF	14.5	14.5	11.5	14.5	13	13.75	13.3675	no	0	19	yes	no
2007	10	yes	15	FF	CF	14	15	12	15	13.5	14	13.745	no	2	28	yes	yes
2007	11	yes	5	MM	CF	14	14	14.5	14.5	13.5	14.25	13.8675	no	0	20	yes	yes
2007	12	yes	8	MF	CM	13	15	15	14	13.5	14.25	13.8675	no	0	19	yes	yes
2007	13	yes	17	MM	CF	13.5	14	13.5	14.5	13.5	13.875	13.6838	no	0	21	yes	yes
2007	14	yes	21	MF	CF	13.5	14	14	14.5	13.5	14	13.745	no	0	19	yes	yes
2007	15	yes	17	MM	CM	15	15	15	15	12.5	15	13.725	no	0	19	yes	yes
2007	16	yes	12	MF	CF	15	15	15	15	12.5	15	13.725	no	0	19	yes	yes
2007	17	yes	22	MF	CF	15	15	15	15	12.5	15	13.725	no	0	19	yes	yes
2007	18	yes	11	MM	CF	14	15	14	14	13	14.25	13.6125	yes	2	20	yes	no
2007	19	yes	3	MM	CF	13	13	11	13	14.5	12.5	13.52	no	0	20	yes	no
2007	20	yes	20	MM	CF	13	14	11.5	13	14	12.875	13.4487	no	0	20	yes	no
2007	21	yes	2	MM	CF	14	15	14	14	13	14.25	13.6125	no	0	19	yes	yes
2007	22	yes	20	MM	CM	14.5	12.5	13	14	13	13.5	13.245	no	0	20	yes	yes
2007	23	yes	7	MM	CF	14	14	14	14	13	14	13.49	no	0	19	yes	no
2007	24	yes	20	MM	CF	14	13.5	13.5	14	13	13.75	13.3675	no	0	19	yes	yes
2007	25	yes	17	MM	CF	15	13	13	15	13	14	13.49	no	0	20	no	no
2007	26	yes	2	MM	CF	14.5	14	14	14	13	14.125	13.5513	no	0	20	yes	no
2007	27	yes	7	MM	CF	15	15	15	15	12	15	13.47	no	0	18	yes	yes
2007	28	yes	13	MF	CF	15	15	15	15	12	15	13.47	no	0	19	yes	yes
2007	29	yes	12	MF	CF	15	15	15	15	12	15	13.47	no	0	20	yes	no
2007	30	yes	14	MF	CM	15	15	14	15	12	14.75	13.3475	no	0	19	yes	yes
2007	31	yes	21	MF	CF	15	14.5	15	15	12	14.875	13.4087	no	0	21	yes	yes
2007	32	yes	6	MF	CF	15	15	15	15	12	15	13.47	no	0	19	yes	yes
2007	33	yes	13	MF	CF	15	15	15	15	12	15	13.47	no	0	19	no	no
2007	34	yes	12	MF	CM	13	14	12	13	13.5	13	13.255	no	0	21	no	no
2007	35	yes	9	MM	CF	14	14	8	13	13.5	12.25	12.8875	no	0	20	yes	no
2007	36	yes	20	MM	CF	14	14	13	14	12.5	13.75	13.1125	no	0	19	yes	yes
2007	37	yes	18	MM	CF	14	15	12	14	12.5	13.75	13.1125	no	0	19	yes	yes
2007	38	yes	16	MM	CF	14	14	14	14	12.5	14	13.235	no	0	19	yes	yes
2007	39	yes	2	MM	CF	14.5	14	14	14	12.5	14.125	13.2963	no	0	20	yes	yes
2007	40	yes	9	MM	CF	14	14	12	14	12.5	13.5	12.99	no	0	20	yes	yes
2007	41	yes	9	MM	CM	14	14	9	14	12.5	12.75	12.6225	no	0	20	yes	no
2007	42	yes	10	MM	CF	14	14	14	14	12.5	14	13.235	no	0	19	yes	no
2007	43	yes	7	MM	CF	15	14	15	14.5	12	14.625	13.2863	no	0	19	yes	yes
2007	44	yes	23	MM	CM	15	15	15	15	11.5	15	13.215	no	1	22	yes	yes
2007	45	yes	1	MM	CM	15	14.5	11.5	14.5	11.5	13.875	12.6637	no	0	20	yes	no
2007	46	yes	8	MF	CF	15	15	15	15	11.5	15	13.215	no	0	20	yes	no
2007	47	yes	8	MF	CF	15	15	15	15	11.5	15	13.215	no	0	19	yes	no
2007	48	yes	21	MF	CF	15	15	14	15	11.5	14.75	13.0925	no	0	21	no	yes
2007	49	yes	16	MM	CF	15	15	15	15	11.5	15	13.215	no	0	19	yes	yes
2007	50	yes	7	MM	CF	15	15	15	15	11.5	15	13.215	no	0	19	yes	yes
2007	51	yes	7	MM	CM	15	15	15	15	11.5	15	13.215	no	0	19	yes	yes
2007	52	yes	14	MF	CF	15	15	14	15	11.5	14.75	13.0925	no	0	21	yes	yes
2007	53	yes	16	MM	CM	15	15	15	15	11.5	15	13.215	no	0	20	yes	no
2007	54	yes	15	FF	CF	15	15	15	15	11.5	15	13.215	no	0	19	no	yes
2007	55	yes	23	MM	CM	15	15	15	15	11.5	15	13.215	no	0	20	yes	no
2007	56	yes	15	FF	CF	14	11	14	13	13	13	13	no	0	19	yes	no
2007	57	yes	1	MM	CM	13.5	12.5	11.5	13	13	12.625	12.8162	no	0	20	yes	yes
2007	58	yes	5	MM	CM	12.5	11.5	13	13	13	12.5	12.755	no	0	23	yes	no
2007	59	yes	9	MM	CM	13	14	12	13	13	13	13	no	0	20	yes	yes
2007	60	yes	17	MM	CF	13.5	12.5	12.5	13	13	12.875	12.9388	no	0	20	yes	yes
2007	61	yes	8	MF	CF	14	13.5	15	14	12	14.125	13.0413	no	2	19	yes	no
2007	62	yes	1	MM	CF	15	13.5	11.5	14	12	13.5	12.735	no	2	25	yes	yes
2007	63	yes	18	MM	CM	13	13	14	14	12	13.5	12.735	no	0	19	yes	yes
2007	64	yes	7	MM	CM	14	14	14	14	12	14	12.98	no	0	19	yes	no
2007	65	yes	5	MM	CM	14	14.5	14.5	14	12	14.25	13.1025	no	0	19	yes	no
2007	66	yes	20	MM	CF	13.5	14.5	13	14.5	12	13.875	12.9187	no	0	20	yes	yes
2007	67	yes	22	MF	CF	14	14	14	14	12	14	12.98	no	0	20	yes	no
2007	68	yes	4	MF	CF	14	15	14	14.5	12	14.375	13.1637	no	0	19	yes	yes
2007	69	yes	1	MM	CF	14	13.5	11	14	12	13.125	12.5513	no	0	20	yes	no
2007	70	yes	6	MF	CM	15	15	15	15	11	15	12.96	no	2	20	no	yes
2007	71	yes	21	MF	CM	15	14	15	15	11	14.75	12.8375	yes	2	21	yes	yes
2007	72	yes	8	MF	CM	15	15	15	15	11	15	12.96	yes	2	21	yes	no
2007	73	yes	8	MF	CM	15	15	15	15	11	15	12.96	yes	2	20	yes	no
2007	74	yes	6	MF	CM	15	15	15	15	11	15	12.96	no	0	20	yes	no
2007	75	yes	16	MM	CM	15	15	15	15	11	15	12.96	no	0	20	yes	no
2007	76	yes	22	MF	CF	15	15	15	15	11	15	12.96	no	0	20	yes	yes
2007	77	yes	12	MF	CF	14	15	7	12	13.5	12	12.765	no	6	22	yes	no
2007	78	yes	5	MM	CM	12.5	11	12	12.5	13.5	12	12.765	no	0	19	yes	yes
2007	79	yes	10	MM	CF	11	14	11.5	12	13.5	12.125	12.8263	no	0	19	yes	yes
2007	80	yes	17	MM	CF	12.5	15	10	13	13	12.625	12.8162	no	10	25	yes	no
2007	81	yes	1	MM	CF	12.5	13	11.5	13	12.5	12.5	12.5	no	0	20	yes	yes
2007	82	yes	2	MM	CM	12.5	13	13.5	13	12.5	13	12.745	no	0	20	yes	yes
2007	83	yes	9	MM	CF	13	14	9	13	12.5	12.25	12.3775	no	0	20	no	yes
2007	84	yes	13	MF	CF	13	13	13	13	12.5	13	12.745	no	0	20	yes	no
2007	85	yes	8	MF	CF	13	13	13	13	12.5	13	12.745	no	0	19	yes	no
2007	86	yes	1	MM	CM	13	13.5	11.5	13	12.5	12.75	12.6225	no	0	19	yes	no
2007	87	yes	4	MF	CF	13.5	11.5	13	13	12.5	12.75	12.6225	no	0	19	yes	yes
2007	88	yes	13	MF	CF	14	14	14	14	11.5	14	12.725	no	2	20	yes	no
2007	89	yes	21	MF	CF	14	13.5	13	14	11.5	13.625	12.5413	no	0	20	yes	no
2007	90	yes	8	MF	CF	13	14	15	14	11.5	14	12.725	no	0	20	no	yes
2007	91	yes	10	MM	CF	13.5	13	14	13.5	11.5	13.5	12.48	no	0	19	yes	no
2007	92	yes	9	MM	CF	14	15	9	14	11.5	13	12.235	no	0	19	yes	yes
2007	93	yes	9	MM	CF	14	13	12	14	11.5	13.25	12.3575	no	0	20	yes	yes
2007	94	yes	12	MF	CF	15	13	13	15	11.5	14	12.725	no	0	19	yes	yes
2007	95	yes	3	MM	CM	14	15	14	15	11	14.5	12.715	no	2	22	yes	no
2007	96	yes	7	MM	CM	15	15	15	15	10.5	15	12.705	yes	5	24	yes	no
2007	97	yes	8	MF	CF	15	15	15	15	10.5	15	12.705	yes	4	22	yes	yes
2007	98	yes	18	MM	CM	14	15	12	15	10.5	14	12.215	yes	2	20	yes	yes
2007	99	yes	8	MF	CF	15	15	15	15	10.5	15	12.705	no	1	21	yes	no
2007	100	yes	13	MF	CM	15	15	15	15	10.5	15	12.705	no	0	19	yes	no
2007	101	yes	22	MF	CF	11	11	11	11	14	11	12.53	no	0	20	yes	no
2007	102	yes	12	MF	CF	13	8	15	12	13	12	12.51	no	0	18	yes	no
2007	103	yes	14	MF	CF	12	12	12	12	13	12	12.51	no	0	20	yes	no
2007	104	yes	2	MM	CF	13	14	11.5	13	12	12.875	12.4288	no	4	22	yes	yes
2007	105	yes	14	MF	CM	14	14	11	13	12	13	12.49	no	1	22	yes	yes
2007	106	yes	17	MM	CF	14	9.5	14	14	12	12.875	12.4288	no	1	20	yes	no
2007	107	yes	1	MM	CF	12.5	11.5	14	13	12	12.75	12.3675	no	0	20	yes	yes
2007	108	yes	5	MM	CF	12.5	12.5	14	13	12	13	12.49	no	0	19	yes	yes
2007	109	yes	8	MF	CM	14	12.5	11	12	12	12.375	12.1838	no	0	21	yes	no
2007	110	yes	9	MM	CF	14	15	8	14	11	12.75	11.8575	no	6	23	yes	no
2007	111	yes	9	MM	CM	14	15	12	14	11	13.75	12.3475	yes	4	22	yes	yes
2007	112	yes	20	MM	CF	13	13.5	13.5	14	11	13.5	12.225	no	2	21	yes	no
2007	113	yes	13	MF	CM	14	15	15	12	11	14	12.47	no	2	21	no	no
2007	114	yes	22	MF	CM	15	15	13	14	11	14.25	12.5925	yes	2	20	yes	no
2007	115	yes	19	MM	CM	14	13	14	14	11	13.75	12.3475	no	0	19	yes	yes
2007	116	yes	20	MM	CM	14	13.5	14	14	11	13.875	12.4087	no	0	20	yes	no
2007	117	yes	8	MF	CF	15	13	15	14	11	14.25	12.5925	no	0	21	yes	yes
2007	118	yes	4	MF	CF	13	14	13.5	13.5	11	13.5	12.225	no	0	18	yes	yes
2007	119	yes	19	MM	CM	14	14	13	14	11	13.75	12.3475	no	0	20	yes	yes
2007	120	yes	14	MF	CF	14	14	13	14	11	13.75	12.3475	no	0	20	yes	no
2007	121	yes	17	MM	CF	14.5	14.5	14.5	15	10.5	14.625	12.5212	no	4	22	yes	no
2007	122	yes	17	MM	CM	14	15	14	15	10.5	14.5	12.46	no	0	19	yes	no
2007	123	yes	3	MM	CM	13	13	13	13	12	13	12.49	yes	2	20	yes	yes
2007	124	yes	11	MM	CF	14	14	13	14	11	13.75	12.3475	no	0	20	yes	no
2007	125	yes	15	FF	CM	14	15	13	15	10.5	14.25	12.3375	yes	2	21	yes	no
2007	126	yes	20	MM	CM	11.5	11.5	10.5	11	13.5	11.125	12.3363	no	0	22	yes	yes
2007	127	yes	21	MF	CF	12	11	13	12.5	12.5	12.125	12.3162	no	0	21	no	yes
2007	128	yes	15	FF	CM	13	10	13	12	12.5	12	12.255	no	0	20	yes	yes
2007	129	yes	19	MM	CF	13	11	11	12	12.5	11.75	12.1325	no	0	20	yes	no
2007	130	yes	21	MF	CF	13	12.5	11.5	11.5	12.5	12.125	12.3162	no	0	20	yes	no
2007	131	yes	17	MM	CF	13	13	11	13	12	12.5	12.245	no	0	19	yes	yes
2007	132	yes	22	MF	CF	13	15	12	13	11.5	13.25	12.3575	no	2	21	yes	no
2007	133	no	2	MM	CF	14	14.5	10.5	13	11.5	13	12.235	no	0	19	yes	yes
2007	134	no	5	MM	CF	13.5	12.5	14.5	13	11.5	13.375	12.4187	no	0	19	yes	yes
2007	135	no	5	MM	CF	13.5	11	15	13	11.5	13.125	12.2963	no	0	20	yes	no
2007	136	no	11	MM	CF	13	11	15	13	11.5	13	12.235	no	0	19	yes	yes
2007	137	no	15	FF	CF	14	15	11	14	11	13.5	12.225	no	0	20	yes	yes
2007	138	no	5	MM	CF	14	14	14	14	10.5	14	12.215	yes	4	22	yes	yes
2007	139	no	17	MM	CF	14	14	14.5	13	10.5	13.875	12.1538	yes	2	20	yes	no
2007	140	no	5	MM	CF	15	15	12	13.5	10.5	13.875	12.1538	yes	2	20	yes	no
2007	141	no	3	MM	CF	12	12	11.5	13	13	12.125	12.5712	no	0	21	yes	yes
2007	142	no	3	MM	CM	12	12	12	12	12.5	12	12.255	no	0	20	yes	no
2007	143	no	11	MM	CF	13	12	15	13	11	13.25	12.1025	no	0	19	yes	yes
2007	144	no	13	MF	CF	12	12	12	12	12	12	12	no	5	22	yes	no
2007	145	no	2	MM	CF	13.5	9	13.5	12	12	12	12	no	0	19	yes	no
2007	146	no	5	MM	CF	12	12	12	12	12	12	12	no	0	19	yes	yes
2007	147	no	20	MM	CM	14.5	14	10.5	13	11	13	11.98	yes	2	21	yes	yes
2007	148	no	17	MM	CF	13.5	12	12	13.5	11	12.75	11.8575	no	2	20	yes	no
2007	149	no	17	MM	CF	12	15	10	14.5	11	12.875	11.9187	no	2	28	yes	yes
2007	150	no	18	MM	CF	14	14	11	13	11	13	11.98	no	2	20	yes	no
2007	151	no	6	MF	CF	13	13	13	13	11	13	11.98	no	2	20	yes	no
2007	152	no	8	MF	CF	12	11	15	12	11	12.5	11.735	no	0	20	yes	no
2007	153	no	2	MM	CF	14	13.5	13	13	11	13.375	12.1637	no	0	19	yes	yes
2007	154	no	21	MF	CM	13	13	13	13	11	13	11.98	no	0	20	yes	no
2007	155	no	1	MM	CM	13.5	12.5	11	13	11	12.5	11.735	no	0	19	yes	yes
2007	156	no	18	MM	CM	14	15	11	14	11	13.5	12.225	no	0	21	yes	yes
2007	157	no	15	FF	CF	12	14	14	14	10.5	13.5	11.97	no	2	20	yes	yes
2007	158	no	10	MM	CM	12.5	12.5	13.5	13	11	12.875	11.9187	no	0	19	yes	yes
2007	159	no	12	MF	CF	12	14	7	10	13.5	10.75	12.1525	no	0	20	yes	yes
2007	160	no	7	MM	CM	14	12	5	11	12.5	10.5	11.52	no	0	20	yes	yes
2007	161	no	18	MM	CF	11	10.5	11	11	12.5	10.875	11.7037	no	0	19	yes	no
2007	162	no	5	MM	CF	11	9	12	11	12.5	10.75	11.6425	no	0	20	yes	no
2007	163	no	2	MM	CF	13	12	10.5	12	11.5	11.875	11.6838	no	0	19	yes	yes
2007	164	no	21	MF	CM	12	12	12	13.5	11.5	12.375	11.9288	no	0	19	yes	no
2007	165	no	3	MM	CF	14	11	12	14	11.5	12.75	12.1125	no	0	20	yes	no
2007	166	no	11	MM	CF	13	11	12	12	11.5	12	11.745	no	0	19	yes	no
2007	167	no	8	MF	CF	12	12	12	12	11.5	12	11.745	no	0	20	yes	yes
2007	168	no	21	MF	CF	12	11	12.5	13	11.5	12.125	11.8062	no	0	19	yes	no
2007	169	no	22	MF	CF	12	15	13	13	10.5	13.25	11.8475	yes	2	25	yes	no
2007	170	no	10	MM	CF	12	11.5	10.5	11	12	11.25	11.6325	no	0	20	yes	no
2007	171	no	15	FF	CF	13	14	10	12	11	12.25	11.6125	no	0	20	yes	no
2007	172	no	5	MM	CM	10	10	8.5	9.5	13	9.5	11.285	yes	2	21	yes	no
2007	173	no	20	MM	CM	14	12.5	9.5	11	12	11.75	11.8775	no	2	21	yes	yes
2007	174	no	20	MM	CF	11	11.5	8	11	12	10.375	11.2037	no	0	19	yes	no
2007	175	no	11	MM	CM	11	11	11	11	12	11	11.51	no	0	19	yes	yes
2007	176	no	16	MM	CF	11	11	11	11	12	11	11.51	no	0	19	yes	yes
2007	177	no	19	MM	CM	12	12	11	12	11	11.75	11.3675	yes	6	22	yes	no
2007	178	no	4	MF	CF	12	12.5	11.5	12.5	11	12.125	11.5513	no	3	25	yes	no
2007	179	no	4	MF	CF	11	10.5	12.5	12.5	11	11.625	11.3062	no	2	20	yes	yes
2007	180	no	10	MM	CF	12	12.5	12.5	11.5	11	12.125	11.5513	no	2	20	yes	no
2007	181	no	11	MM	CF	11	11	14	12	11	12	11.49	no	0	19	yes	yes
2007	182	no	17	MM	CF	13	10.5	11	13.5	11	12	11.49	no	0	20	yes	yes
2007	183	no	1	MM	CF	12.5	11	11	12	11	11.625	11.3062	no	0	20	yes	yes
2007	184	no	17	MM	CM	10	12	14.5	12.5	11	12.25	11.6125	no	0	19	yes	yes
2007	185	no	15	FF	CF	11	12	14	11.5	11	12.125	11.5513	no	0	19	yes	no
2007	186	no	2	MM	CF	14	11.5	10.5	12	11	12	11.49	no	0	20	yes	no
2007	187	no	17	MM	CF	14	10	11	12	11	11.75	11.3675	no	0	19	yes	no
2007	188	no	11	MM	CF	12	15	10	13	10.5	12.5	11.48	no	1	22	yes	no
2007	189	no	3	MM	CF	14	11	13	12	10.5	12.5	11.48	no	0	19	yes	no
2007	190	no	3	MM	CF	8	8	8	8	14	8	11.06	no	0	19	yes	no
2007	191	no	19	MM	CF	10	8	9	9	13.5	9	11.295	no	0	19	yes	yes
2007	192	no	3	MM	CM	12	10	12	12	13	11.5	12.265	yes	2	20	yes	no
2007	193	no	20	MM	CF	10.5	13.5	10	10	12.5	11	11.765	no	0	19	yes	yes
2007	194	no	19	MM	CF	14	8	8	9	12.5	9.75	11.1525	no	0	20	yes	yes
2007	195	no	5	MM	CF	9.5	10	11	10	12.5	10.125	11.3363	no	0	19	yes	yes
2007	196	no	12	MF	CF	13	11	8	12	11.5	11	11.255	no	2	20	yes	yes
2007	197	no	16	MM	CF	11	11	11	11	11.5	11	11.255	no	2	20	yes	yes
2007	198	no	10	MM	CM	10.5	12	11	11.5	11.5	11.25	11.3775	no	0	19	yes	yes
2007	199	no	21	MF	CM	13	10	12	11	11.5	11.5	11.5	no	0	20	yes	no
2007	200	no	9	MM	CF	13	10	12	11	11.5	11.5	11.5	no	0	19	yes	no
2007	201	no	1	MM	CM	11	12	10	12	10.5	11.25	10.8675	yes	4	27	yes	yes
2007	202	no	8	MF	CM	12.5	13	12	12	10.5	12.375	11.4187	yes	2	20	yes	no
2007	203	no	15	FF	CM	11	14	10	13	10.5	12	11.235	yes	0	23	yes	yes
2007	204	no	8	MF	CF	12	12	12	12	10.5	12	11.235	no	0	20	yes	no
2007	205	no	10	MM	CF	12	11	12.5	11.5	10.5	11.75	11.1125	no	0	20	yes	yes
2007	206	no	20	MM	CF	12	10	8	9	13	9.75	11.4075	no	0	19	yes	no
2007	207	no	13	MF	CF	9	9	9	9	13	9	11.04	no	0	19	yes	no
2007	208	no	16	MM	CF	9	9	9	9	13	9	11.04	no	0	20	yes	no
2007	209	no	20	MM	CF	12	8.5	10	10.5	12	10.25	11.1425	no	2	20	yes	no
2007	210	no	7	MM	CF	12	10	8	10	12	10	11.02	no	0	19	yes	yes
2007	211	no	17	MM	CF	9.5	11.5	8	10	12	9.75	10.8975	no	0	27	yes	yes
2007	212	no	23	MM	CF	10	10	10	10	12	10	11.02	no	0	21	no	yes
2007	213	no	5	MM	CM	11.5	9	8	9.5	12	9.5	10.775	no	0	20	yes	no
2007	214	no	17	MM	CF	10.5	10	9	10	12	9.875	10.9587	no	0	20	yes	yes
2007	215	no	9	MM	CF	14	7	11	10	12	10.5	11.265	no	0	19	yes	no
2007	216	no	18	MM	CM	11	10	12	11	11	11	11	no	2	20	yes	no
2007	217	no	21	MF	CF	13.5	8.5	12	11.5	11	11.375	11.1838	yes	2	20	yes	no
2007	218	no	8	MF	CM	12	11	11	11	11	11.25	11.1225	yes	2	20	yes	yes
2007	219	no	21	MF	CM	10.5	10.5	10.5	11.5	11	10.75	10.8775	no	0	21	yes	no
2007	220	no	1	MM	CF	12	11	10.5	11	11	11.125	11.0612	no	0	19	yes	no
2007	221	no	17	MM	CF	11.5	12.5	11.5	12	11	11.875	11.4288	no	0	20	yes	no
2007	222	no	15	FF	CM	7	15	5	10	12.5	9.25	10.9075	no	0	19	yes	yes
2007	223	no	11	MM	CF	11	9	9	10	12	9.75	10.8975	no	0	20	yes	yes
2007	224	no	11	MM	CF	10	9	10	10	12	9.75	10.8975	no	0	19	yes	yes
2007	225	no	11	MM	CF	12	10	9	10	11.5	10.25	10.8875	no	0	19	yes	yes
2007	226	no	15	FF	CF	11	9	13	10	11	10.75	10.8775	no	0	19	yes	no
2007	227	no	9	MM	CM	10	7	7	8	13.5	8	10.805	no	0	20	yes	yes
2007	228	no	22	MF	CM	10	6	7	8	13.5	7.75	10.6825	no	0	19	yes	yes
2007	229	no	17	MM	CF	8	9.5	8.5	8.5	13	8.625	10.8562	no	2	25	yes	yes
2007	230	no	10	MM	CM	9	10	8.5	8	12.5	8.875	10.7238	no	0	20	yes	no
2007	231	no	6	MF	CF	8.5	7.5	9	11	12.5	9	10.785	no	0	20	yes	no
2007	232	no	16	MM	CF	9	9	9	9	12.5	9	10.785	no	0	19	yes	yes
2007	233	no	10	MM	CF	8.5	10.5	7	8	12.5	8.5	10.54	no	0	20	yes	no
2007	234	no	22	MF	CM	9	9	9	9	12.5	9	10.785	no	0	20	yes	yes
2007	235	no	7	MM	CF	10	10	6	9	12.5	8.75	10.6625	no	0	20	yes	no
2007	236	no	15	FF	CF	9	11	8	10	12	9.5	10.775	no	0	19	yes	no
2007	237	no	3	MM	CM	11	11	11	11	12	11	11.51	no	0	20	yes	no
2007	238	no	21	MF	CM	10	11	10	10	11.5	10.25	10.8875	yes	2	20	yes	yes
2007	239	no	11	MM	CF	10	9	12	9	11.5	10	10.765	no	2	20	yes	yes
2007	240	no	20	MM	CF	9	8.5	12	10	11.5	9.875	10.7037	no	0	19	yes	yes
2007	241	no	23	MM	CM	9.5	11	11	10	11.5	10.375	10.9487	no	0	19	yes	no
2007	242	no	10	MM	CF	10.5	9	9.5	10.5	11.5	9.875	10.7037	no	0	21	yes	yes
2007	243	no	22	MF	CF	9	11.5	9	10	11.5	9.875	10.7037	no	0	20	yes	no
2007	244	no	16	MM	CF	11	11	11	11	10.5	11	10.745	yes	2	21	yes	yes
2007	245	no	9	MM		13	10	11	11	10.5	11.25	10.8675	no	0		no	no
2007	246	no	9	MM	CF	14	8	12	11	10.5	11.25	10.8675	no	0	20	yes	yes
2007	247	no	3	MM	CF	11	10	11	9	11	10.25	10.6325	no	0	20	yes	no
2007	248	no	9	MM	CF	9	8	7	8	13	8	10.55	no	1	20	yes	no
2007	249	no	18	MM	CF	10	8	7	7	13	8	10.55	no	0	20	yes	yes
2007	250	no	21	MF	CM	10.5	8	9.5	9	12	9.25	10.6525	yes	4	22	yes	no
2007	251	no	20	MM	CM	9.5	9.5	9	8.5	12	9.125	10.5913	yes	2	21	yes	yes
2007	252	no	10	MM	CF	9	8.5	8.5	9.5	12	8.875	10.4688	no	0	19	yes	no
2007	253	no	3	MM	CF	9	9	11	10	11.5	9.75	10.6425	no	0	19	yes	yes
2007	254	no	7	MM	CM	11	11	9	10	11	10.25	10.6325	yes	2	20	yes	yes
2007	255	no	21	MF	CF	10.5	10	9.5	9.5	11	9.875	10.4487	no	2	20	yes	no
2007	256	no	11	MM	CF	10	10	10	10	11	10	10.51	no	0	20	yes	yes
2007	257	no	5	MM	CM	10.5	10.5	8.5	9.5	11	9.75	10.3875	no	0	20	yes	yes
2007	258	no	19	MM	CF	11	11	8	10	11	10	10.51	no	0	20	yes	no
2007	259	no	20	MM	CF	12.5	10	8.5	11	11	10.5	10.755	no	0	20	yes	yes
2007	260	no	7	MM	CM	11	8	12	10.5	10.5	10.375	10.4388	yes	2	20	yes	no
2007	261	no	3	MM	CF	11	12	11	10	11.5	11	11.255	no	0	20	yes	no
2007	262	no	10	MM	CM	8.5	11.5	10	9	11	9.75	10.3875	yes	2	21	yes	yes
2007	263	no	22	MF	CF	6	7	12	8	12.5	8.25	10.4175	no	0	18	yes	yes
2007	264	no	9	MM	CF	11	7	7	8	12.5	8.25	10.4175	no	0	19	yes	yes
2007	265	no	16	MM	CM	8	8	8	8	12.5	8	10.295	no	0	19	yes	yes
2007	266	no	20	MM	CF	8.5	10	9	6	12.5	8.375	10.4788	no	0	19	yes	yes
2007	267	no	21	MF	CM	9	8.5	9	9	11.5	8.875	10.2137	yes	2	20	yes	no
2007	268	no	20	MM	CF	11.5	9	10	9	11.5	9.875	10.7037	no	0	19	no	yes
2007	269	no	7	MM	CF	11	9	6	9	11.5	8.75	10.1525	no	0	19	yes	yes
2007	270	no	15	FF	CF	9	8	10	9	11.5	9	10.275	no	0	20	yes	yes
2007	271	no	18	MM	CM	10	5	10	10	11.5	8.75	10.1525	no	0	20	yes	no
2007	272	no	23	MM	CF	9	9	9	9	11.5	9	10.275	no	0	20	yes	no
2007	273	no	21	MF	CF	9.5	11	9	9.5	10.5	9.75	10.1325	yes	4	21	yes	no
2007	274	no	10	MM	CF	10	12	8	10	10.5	10	10.255	no	4	22	yes	yes
2007	275	no	11	MM	CF	10	11	9	10	10.5	10	10.255	no	2	21	yes	no
2007	276	no	7	MM	CF	12	9	9	10	10.5	10	10.255	no	2	21	yes	no
2007	277	no	5	MM	CF	10	11.5	8	10	10.5	9.875	10.1938	no	0	20	yes	yes
2007	278	no	17	MM	CM	10	9.5	10	11	10.5	10.125	10.3162	no	0	19	yes	yes
2007	279	no	22	MF	CF	12	9	9	10	10.5	10	10.255	no	0	20	yes	yes
2007	280	no	3	MM	CF	12	11	10	11	10.5	11	10.745	no	0	19	yes	yes
2007	281	no	3	MM	CF	9	7	11	10	12	9.25	10.6525	no	0	19	yes	yes
2007	282	no	18	MM	CF	10	8	6	7	13	7.75	10.4275	no	0	20	yes	yes
2007	283	no	21	MF	CF	7	5	10	8	12	7.5	9.795	no	0	19	no	yes
2007	284	no	22	MF	CF	8	7	9	8	12	8	10.04	no	0	19	yes	no
2007	285	no	13	MF	CM	8	8	8	8	12	8	10.04	no	0	20	yes	yes
2007	286	no	12	MF	CF	11	9	9	9	11	9.5	10.265	no	0	19	yes	yes
2007	287	no	4	MF	CF	9.5	9	9	9.5	11	9.25	10.1425	no	0	20	yes	no
2007	288	no	3	MM	CF	10	10	11	9	11	10	10.51	no	0	20	yes	yes
2007	289	no	11	MM	CF	9	9	9	9	11	9	10.02	no	0	19	yes	yes
2007	290	no	5	MM	CM	7.5	4.5	4.5	5	13.5	5.375	9.51875	no	2	24	yes	yes
2007	291	no	7	MM	CF	9	6	5	7	12.5	6.75	9.6825	no	0	19	yes	yes
2007	292	no	17	MM	CF	10	8	6.5	7.5	11.5	8	9.785	no	2	20	yes	no
2007	293	no	14	MF	CF	9	8	8	8	11.5	8.25	9.9075	no	0	20	yes	no
2007	294	no	21	MF	CM	8	9.5	8	10.5	10.5	9	9.765	no	0	19	yes	no
2007	295	no	20	MM	CF	10	10	12	8	11	10	10.51	no	0	20	yes	yes
2007	296	no	21	MF	CM	9	8	8	8	11	8.25	9.6525	no	0	19	yes	no
2007	297	no	10	MM	CF	8	10.5	5.5	7.5	11	7.875	9.46875	no	0	21	yes	yes
2007	298	no	5	MM	CM	7	8.5	7	7.5	11	7.5	9.285	no	0	20	yes	yes
2007	299	no	3	MM	CF	9	8	8	9	10.5	8.5	9.52	no	2	21	yes	no
2007	300	no	3	MM	CF	8	8	8	8	11	8	9.53	no	0	19	yes	yes
2007	301	no	13	MF	CM	4	8	6	4	13	5.5	9.325	no	0	20	yes	no
2007	302	no	10	MM	CM	6	10.5	4	4	12.5	6.125	9.37625	yes	2	21	yes	no
2007	303	no	12	MF	CF	8	10	6	6	11.5	7.5	9.54	no	0	19	yes	no
2007	304	no	9	MM	CF	9	5	7	7	11.5	7	9.295	no	0	20	yes	no
2007	305	no	21	MF	CF	8	7	8	7	11	7.5	9.285	no	0	19	yes	yes
2007	306	no	13	MF	CM	8	7	8	9	10.5	8	9.275	yes	4	22	yes	no
2007	307	no	5	MM	CM	8.5	7.5	6.5	7.5	10.5	7.5	9.03	yes	4	21	yes	no
2007	308	no	21	MF	CF	8	8	8.5	8	10.5	8.125	9.33625	no	0	19	yes	no
2007	309	no	14	MF	CF	7	4	6	6	11	5.75	8.4275	no	2	20	yes	yes
2007	310	no	23	MM	CF	5	5	5	5	13	5	9.08	no	2	21	yes	no
2007	311	no	1	MM	CM	8	7	6.5	5	13	6.625	9.87625	no	2	51	no	no
2007	312	no	16	MM	CF	5	5	5	5	13	5	9.08	no	0	19	yes	yes
2007	313	no	14	MF	CF	6	7	4	6	12	5.75	8.9375	no	0	20	yes	no
2007	314	no	10	MM	CM	6.5	8	4.5	7	11.5	6.5	9.05	yes	2	20	yes	yes
2007	315	no	1	MM	CF	10	8	7.5	7	11	8.125	9.59125	no	2	21	yes	no
2007	316	no	20	MM	CF	10.5	8	7.5	7.5	11	8.375	9.71375	no	0	21	yes	no
2007	317	no	20	MM	CF	9	7.5	8	6	11	7.625	9.34625	no	0	20	yes	no
2007	318	no	18	MM	CF	5	5	9	5	11.5	6	8.805	no	0	21	yes	no
2007	319	no	6	MF	CF	5	3	10	5	11.5	5.75	8.6825	no	0	19	no	no
2007	320	no	18	MM	CF	10	3	10	5	10.5	7	8.785	yes	6	28	yes	yes
2007	321	no	5	MM	CM	5	11	5	7	10.5	7	8.785	yes	2	21	yes	no
2007	322	no	5	MM	CM	7	7	8	7	10.5	7.25	8.9075	yes	2	21	yes	no
2007	323	no	14	MF	CF	5	5.5	5	5	12	5.125	8.63125	no	2	20	yes	no
2007	324	no	2	MM	CF	6	6	6	6	11	6	8.55	no	2	21	yes	no
2007	325	no	22	MF	CF	6	6	6	6	11	6	8.55	no	0	19	yes	yes
2007	326	no	7	MM	CF	10	4	4	6	11	6	8.55	no	0	19	yes	yes
2007	327	no	16	MM	CF	6	6	6	6	11	6	8.55	no	0	20	yes	yes
2007	328	no	14	MF	CF	6	8	5	6	11	6.25	8.6725	no	0	19	yes	no
2007	329	no	18	MM	CM	5	6	10	6	11	6.75	8.9175	no	0	19	yes	no
2007	330	no	14	MF	CF	5	6	6	6	11	5.75	8.4275	no	0	20	yes	yes
2007	331	no	3	MM	CM	6	6	6	6	12	6	9.06	no	2	19	yes	no
2007	332	no	4	MF	CF	4	5.5	5	5	11.5	4.875	8.25375	no	6	23	yes	yes
2007	333	no	7	MM	CF	10	6	4	5	11.5	6.25	8.9275	no	2	22	yes	yes
2007	334	no	14	MF	CF	4	4	6	5	11.5	4.75	8.1925	no	2	20	yes	yes
2007	335	no	9	MM	CF	8	4	7	5	11	6	8.55	no	0	20	yes	no
2007	336	no	22	MF	CM	4	5	7	5	11	5.25	8.1825	no	0	19	yes	no
2007	337	no	18	MM	CM	5	3	5	5	11.5	4.5	8.07	no	4	21	yes	yes
2007	338	no	9	MM	CF	10	4	11	5	10.5	7.5	9.03	no	2	21	yes	no
2007	339	no	22	MF	CM	3	3	3	3	12	3	7.59	no	0	19	yes	yes
2007	340	no	18	MM	CM	5	3	5	4	10.5	4.25	7.4375	yes	4	21	yes	no
2007	341	no	7	MM	CF					14		7.14	no	0	19	yes	no
2007	342	no	14	MF	CF					13.5		6.885	no	2	20	yes	yes
2007	343	no	13	MF	CM					13.5		6.885	no	0	20	yes	yes
2007	344	no	1	MM	CM					13.5		6.885	no	0	18	no	no
2007	345	no	10	MM	CM					13.5		6.885	no	0	20	yes	yes
2007	346	no	19	MM	CM					13		6.63	yes	2	21	yes	yes
2007	347	no	10	MM	CF					13		6.63	no	1	20	yes	no
2007	348	no	10	MM	CF					13		6.63	no	0	19	yes	no
2007	349	no	16	MM	CF	2	2	2	2	11	2	6.59	no	2	21	yes	yes
2007	350	no	16	MM	CF	2	2	2	2	11	2	6.59	no	2	22	yes	no
2007	351	no	8	MF	CF					12.5		6.375	yes	2	22	yes	no
2007	352	no	9	MM	CM					12.5		6.375	no	2	28	yes	no
2007	353	no	14	MF	CF					12.5		6.375	no	0	19	yes	yes
2007	354	no	1	MM	CM					12.5		6.375	no	0	19	yes	yes
2007	355	no	16	MM	CF					12.5		6.375	no	0	20	yes	yes
2007	356	no	13	MF	CF					12.5		6.375	no	0	19	yes	yes
2007	357	no	9	MM	CF					12		6.12	no	0	19	yes	yes
2007	358	no	21	MF	CF					12		6.12	no	0	19	yes	no
2007	359	no	8	MF	CF					12		6.12	no	0	20	yes	yes
2007	360	no	3	MM	CF					12		6.12	no	0	19	yes	yes
2007	361	no	8	MF	CM					12		6.12	no	0	20	yes	no
2007	362	no	6	MF	CM					12		6.12	no	0	20	yes	no
2007	363	no	7	MM	CF					12		6.12	no	0	19	yes	no
2007	364	no	17	MM	CM					12		6.12	no	0	19	yes	no
2007	365	no	23	MM	CF					12		6.12	no	0	20	yes	yes
2007	366	no	2	MM	CF					12		6.12	no	0	20	yes	yes
2007	367	no	15	FF	CF					12		6.12	no	0	21	yes	no
2007	368	no	5	MM	CM					11.5		5.865	no	2	21	yes	yes
2007	369	no	20	MM	CF					11.5		5.865	no	0	19	yes	yes
2007	370	no	16	MM	CM					11.5		5.865	no	0	19	yes	no
2007	371	no	17	MM	CF					11.5		5.865	no	0	20	yes	no
2007	372	no	3	MM	CF					11.5		5.865	no	0	20	yes	no
2007	373	no	10	MM	CF					11.5		5.865	no	0	21	yes	no
2007	374	no	13	MF	CF					11.5		5.865	no	0	19	yes	no
2007	375	no	20	MM						11		5.61	no	6		no	no
2007	376	no	10	MM	CF					11		5.61	no	6	24	yes	no
2007	377	no	12	MF	CF					11		5.61	no	2	27	yes	yes
2007	378	no	13	MF	CM					11		5.61	no	2	21	yes	yes
2007	379	no	9	MM	CM					11		5.61	no	1	21	yes	no
2007	380	no	17	MM	CM					11		5.61	no	0	20	yes	no
2007	381	no	10	MM	CF					11		5.61	no	0	19	yes	yes
2007	382	no	9	MM	CM					11		5.61	no	0	19	yes	no
2007	383	no	3	MM	CF					11		5.61	no	0	18	yes	no
2007	384	no	8	MF	CF					11		5.61	no	0	21	yes	yes
2007	385	no	8	MF	CM					11		5.61	no	0	19	yes	no
2007	386	no	7	MM	CF					11		5.61	no	0	20	yes	no
2007	387	no	13	MF	CF					11		5.61	no	0	19	yes	no
2007	388	no	18	MM	CF					11		5.61	no	0	20	yes	no
2007	389	no	4	MF	CF					11		5.61	no	0	19	yes	no
2007	390	no	7	MM	CM					10.5		5.355	yes	4	22	yes	no
2007	391	no	3	MM	CF					10.5		5.355	no	4	22	yes	no
2007	392	no	7	MM	CF					10.5		5.355	yes	3	21	yes	yes
2007	393	no	9	MM	CM					10.5		5.355	yes	2	22	yes	yes
2007	394	no	10	MM	CF					10.5		5.355	yes	2	20	yes	no
2007	395	no	3	MM	CM					10.5		5.355	yes	1	21	yes	no
2007	396	no	23	MM	CF					10.5		5.355	no	0	20	yes	no
2008	1	yes	18	MM	CM					13.5	15	14.235	no	0	19	yes	no	yes
2008	2	yes	22		CF					13.5	15	14.235	no	0	19	yes	yes	yes
2008	3	yes	24		CF					13.5	15	14.235	no	0	19	yes	no	yes
2008	4	yes	23	MF	CM					14	14	14	yes	6	21	no	no	no
2008	5	yes	17	MM	CM					14	14	14	no	0	19	yes	no	yes
2008	6	yes	20	MF	CM					13	15	13.98	yes	2	21	yes	yes	yes
2008	7	yes	1	MM	CF					13	15	13.98	no	0	21	yes	yes	yes
2008	8	yes	6	MM	CM					13	15	13.98	no	0	19	yes	yes	yes
2008	9	yes	13	MM	CM					13	15	13.98	no	0	20	yes	yes	yes
2008	10	yes	7	MF	CM					13.5	14	13.745	no	0	20	yes	yes	yes
2008	11	yes	24		CF					13.5	14	13.745	no	0	19	yes	yes	yes
2008	12	yes	6	MM	CM					12.5	15	13.725	no	0	18	yes	no	yes
2008	13	yes	22		CF					12.5	15	13.725	no	0	19	yes	yes	yes
2008	14	yes	11	MM	CF					13	14	13.49	no	6	22	yes	no	yes
2008	15	yes	1	MM	CM					13	14	13.49	yes	4	23	yes	yes	yes
2008	16	yes	16	MF	CM					13	14	13.49	yes	2	21	yes	no	no
2008	17	yes	3	MM	CF					13	14	13.49	no	0	18	yes	no	yes
2008	18	yes	1	MM	CM					12	15	13.47	yes	2	20	yes	yes	yes
2008	19	yes	13	MM	CF					12	15	13.47	no	2	20	yes	yes	yes
2008	20	yes	1	MM	CM					12	15	13.47	no	0	19	yes	no	yes
2008	21	yes	6	MM	CM					12	15	13.47	no	0	20	yes	no	no
2008	22	yes	20	MF	CF					12	15	13.47	no	0	19	no	no	no
2008	23	yes	10	MF	CF					12	15	13.47	no	0	19	no	yes	yes
2008	24	yes	15	MF	CM					12	15	13.47	no	0	19	yes	no	yes
2008	25	yes	19	MM	CM					12	15	13.47	no	0	19	yes	yes	yes
2008	26	yes	7	MF	CF					13.5	13	13.255	no	0	19	yes	yes	yes
2008	27	yes	1	MM						13.5	13	13.255	no	0		no	no	no
2008	28	yes	1	MM	CF					12.5	14	13.235	no	0	20	yes	yes	yes
2008	29	yes	13	MM	CF					12.5	14	13.235	no	0	20	yes	no	yes
2008	30	yes	1	MM	CF					11.5	15	13.215	no	0	20	yes	no	yes
2008	31	yes	6	MM	CF					11.5	15	13.215	no	0	19	yes	yes	yes
2008	32	yes	23	MF	CM					11.5	15	13.215	no	0	19	yes	yes	no
2008	33	yes	15	MF	CM					13	13	13	no	0	19	yes	no	yes
2008	34	yes	24		CM					12	14	12.98	yes	2	27	yes	no	yes
2008	35	yes	7	MF	CM					12	14	12.98	no	1	21	yes	yes	yes
2008	36	yes	15	MF	CF					12	14	12.98	no	0	21	yes	yes	no
2008	37	yes	17	MM	CM					12	14	12.98	no	0	19	yes	yes	yes
2008	38	yes	18	MM	CF					12	14	12.98	no	0	19	yes	no	yes
2008	39	yes	19	MM	CF					12	14	12.98	no	0	20	yes	no	yes
2008	40	yes	19	MM	CM					12	14	12.98	no	0	20	yes	yes	yes
2008	41	yes	23	MF	CF					11	15	12.96	no	8	23	yes	no	no
2008	42	yes	23	MF	CF					11	15	12.96	no	6	22	yes	no	yes
2008	43	yes	1	MM	CF					11	15	12.96	no	2	21	yes	no	no
2008	44	yes	6	MM	CM					11	15	12.96	yes	2	19	yes	no	yes
2008	45	yes	6	MM	CF					11	15	12.96	no	2	21	yes	no	yes
2008	46	yes	6	MM	CF					11	15	12.96	no	2	21	yes	no	yes
2008	47	yes	9	FF	CF					11	15	12.96	yes	2	21	yes	yes	yes
2008	48	yes	14	MM	CM					11	15	12.96	no	2	21	yes	no	yes
2008	49	yes	15	MF	CF					11	15	12.96	no	2	20	yes	no	yes
2008	50	yes	15	MF	CF					11	15	12.96	no	1	20	yes	no	yes
2008	51	yes	1	MM	CF					11	15	12.96	no	0	21	no	no	no
2008	52	yes	1	MM	CF					11	15	12.96	no	0	24	yes	yes	no
2008	53	yes	1	MM	CM					11	15	12.96	no	0	21	yes	yes	yes
2008	54	yes	22		CM					11	15	12.96	no	0	20	yes	no	yes
2008	55	yes	22		CF					11	15	12.96	no	0	24	yes	yes	no
2008	56	yes	2	MF	CF					13.5	12	12.765	no	0	20	yes	yes	yes
2008	57	yes	8	MF	CF					13.5	12	12.765	no	0	19	yes	yes	yes
2008	58	yes	23	MF	CM					13.5	12	12.765	no	0	19	yes	yes	yes
2008	59	yes	7	MF	CM					12.5	13	12.745	yes	2	21	yes	yes	yes
2008	60	yes	1	MM	CF					12.5	13	12.745	no	0	19	yes	no	yes
2008	61	yes	2	MF	CF					12.5	13	12.745	no	0	19	yes	no	yes
2008	62	yes	7	MF	CF					12.5	13	12.745	no	0	20	yes	yes	yes
2008	63	yes	13	MM	CM					12.5	13	12.745	no	0	24	yes	yes	no
2008	64	yes	21	MF	CF					11.5	14	12.725	no	2	21	yes	yes	yes
2008	65	yes	1	MM	CF					11.5	14	12.725	no	0	19	yes	yes	yes
2008	66	yes	6	MM	CF					10.5	15	12.705	yes	7	22	yes	no	yes
2008	67	yes	14	MM	CF					10.5	15	12.705	no	6	23	yes	no	yes
2008	68	yes	1	MM	CF					10.5	15	12.705	no	4	21	yes	no	yes
2008	69	yes	6	MM	CM					10.5	15	12.705	no	2	21	yes	yes	yes
2008	70	yes	13	MM	CF					10.5	15	12.705	yes	2	20	yes	yes	yes
2008	71	yes	19	MM	CM					10.5	15	12.705	yes	2	21	yes	no	yes
2008	72	yes	1	MM	CF					10.5	15	12.705	no	0	19	yes	yes	yes
2008	73	yes	4	MM	CM					10.5	15	12.705	no	0	21	yes	no	yes
2008	74	yes	5	MF	CM					10.5	15	12.705	no	0	19	yes	yes	yes
2008	75	yes	6	MM	CF					10.5	15	12.705	no	0	22	yes	no	yes
2008	76	yes	8	MF	CF					10.5	15	12.705	no	0	19	yes	no	yes
2008	77	yes	8	MF	CM					10.5	15	12.705	no	0	20	yes	yes	yes
2008	78	yes	21	MF	CM					10.5	15	12.705	no	0	19	yes	no	yes
2008	79	yes	11	MM	CM					13	12	12.51	no	0	20	yes	no	yes
2008	80	yes	23	MF	CF					13	12	12.51	no	0	20	yes	no	yes
2008	81	yes	24		CF					12	13	12.49	no	1	19	yes	no	yes
2008	82	yes	1	MM	CM					12	13	12.49	no	0	19	yes	no	yes
2008	83	yes	1	MM	CF					12	13	12.49	no	0	19	yes	no	yes
2008	84	yes	13	MM	CM					12	13	12.49	no	0	18	yes	yes	yes
2008	85	yes	15	MF	CF					12	13	12.49	no	0	20	yes	no	yes
2008	86	yes	1	MM	CM					11	14	12.47	no	2	21	yes	no	yes
2008	87	yes	1	MM	CF					11	14	12.47	no	2	20	yes	yes	yes
2008	88	yes	1	MM	CF					11	14	12.47	yes	2	19	yes	no	yes
2008	89	yes	1	MM	CF					11	14	12.47	no	2	21	yes	no	yes
2008	90	yes	1	MM	CF					11	14	12.47	no	2	20	yes	no	yes
2008	91	yes	1	MM	CF					11	14	12.47	no	2	20	yes	yes	yes
2008	92	yes	17	MM	CF					11	14	12.47	no	2	20	yes	yes	yes
2008	93	yes	19	MM	CF					11	14	12.47	no	2	20	yes	no	yes
2008	94	yes	23	MF	CF					11	14	12.47	no	2	21	yes	yes	yes
2008	95	yes	2	MF	CF					11	14	12.47	no	1	21	yes	no	yes
2008	96	yes	1	MM	CM					11	14	12.47	no	0	20	yes	yes	no
2008	97	yes	7	MF	CM					11	14	12.47	no	0	20	yes	no	no
2008	98	yes	15	MF	CM					11	14	12.47	no	0	19	yes	no	yes
2008	99	yes	16	MF	CF					11	14	12.47	no	0	20	yes	yes	yes
2008	100	yes	20	MF	CF					11	14	12.47	no	0	18	yes	no	yes
2008	101	yes	11	MM	CM					10	15	12.45	yes	2	20	yes	no	yes
2008	102	yes	11	MM	CF					13.5	11	12.275	no	0	19	yes	no	no
2008	103	yes	11	MM	CM					13.5	11	12.275	no	0	21	yes	no	yes
2008	104	yes	6	MM	CF					12.5	12	12.255	no	0	19	yes	yes	yes
2008	105	yes	15	MF	CM					12.5	12	12.255	no	0	20	yes	no	yes
2008	106	yes	10	MF	CF					11.5	13	12.235	no	6	22	yes	yes	yes
2008	107	yes	1	MM	CF					11.5	13	12.235	no	2	20	yes	yes	yes
2008	108	yes	7	MF	CM					11.5	13	12.235	yes	2	21	yes	no	yes
2008	109	yes	5	MF	CF					11.5	13	12.235	no	0	19	yes	yes	no
2008	110	yes	1	MM	CF					10.5	14	12.215	no	4	21	yes	no	yes
2008	111	yes	20	MF	CF					10.5	14	12.215	no	4	20	yes	yes	yes
2008	112	yes	4	MM	CM					10.5	14	12.215	yes	2	20	yes	no	yes
2008	113	yes	13	MM	CM					10.5	14	12.215	no	2	22	yes	no	yes
2008	114	yes	14	MM	CF					10.5	14	12.215	no	2	20	yes	yes	yes
2008	115	yes	18	MM	CF					10.5	14	12.215	no	2	20	yes	yes	yes
2008	116	yes	22		CF					10.5	14	12.215	no	2	22	yes	yes	yes
2008	117	yes	3	MM	CM					10.5	14	12.215	no	0	20	yes	no	yes
2008	118	yes	4	MM	CM					10.5	14	12.215	no	0	19	yes	yes	yes
2008	119	yes	11	MM	CF					10.5	14	12.215	no	0	20	yes	yes	no
2008	120	yes	14	MM	CF					10.5	14	12.215	no	0	20	yes	yes	yes
2008	121	yes	14	MM	CF					10.5	14	12.215	no	0	19	yes	yes	yes
2008	122	yes	17	MM	CF					10.5	14	12.215	no	0	19	yes	yes	yes
2008	123	yes	23	MF	CF					10.5	14	12.215	no	0	20	yes	yes	yes
2008	124	yes	24		CM					10.5	14	12.215	no	0	20	yes	no	yes
2008	125	yes	1	MM	CF					12	12	12	no	0	19	yes	yes	yes
2008	126	yes	15	MF	CF					12	12	12	no	0	20	yes	yes	yes
2008	127	yes	19	MM	CM					11	13	11.98	yes	2	21	yes	no	yes
2008	128	yes	24		CF					11	13	11.98	no	2	21	yes	no	yes
2008	129	yes	1	MM	CM					11	13	11.98	no	0	20	yes	yes	yes
2008	130	yes	1	MM	CF					11	13	11.98	no	0	20	yes	yes	no
2008	131	yes	1	MM	CF					11	13	11.98	no	0	19	yes	no	yes
2008	132	yes	7	MF	CF					10.5	13.5	11.97	no	0	19	yes	no	yes
2008	133	yes	11	MM	CM					10	14	11.96	yes	4	32	yes	yes	no
2008	134	yes	14	MM	CF					10	14	11.96	no	4	22	yes	no	yes
2008	135	yes	2	MF	CF					10	14	11.96	no	0	19	yes	yes	yes
2008	136	yes	23	MF	CF					13.5	10	11.785	no	0	19	yes	yes	yes
2008	137	yes	15	MF	CF					13.5	10	11.785	no	0	19	yes	no	yes
2008	138	yes	20	MF	CM					12.5	11	11.765	no	0	20	yes	yes	yes
2008	139	yes	8	MF	CF					12.5	11	11.765	no	0	20	yes	yes	no
2008	140	yes	17	MM	CF					11.5	12	11.745	no	0	20	yes	no	yes
2008	141	no	10	MF	CF					11.5	12	11.745	no	0	20	yes	yes	yes
2008	142	no	6	MM	CM					11.5	12	11.745	no	0	20	yes	yes	yes
2008	143	no	19	MM	CM					11.5	12	11.745	no	0	20	yes	yes	yes
2008	144	no	10	MF	CF					11.5	12	11.745	no	0	20	yes	no	yes
2008	145	no	14	MM	CM					10.5	13	11.725	yes	7	23	yes	no	yes
2008	146	no	1	MM	CM					10.5	13	11.725	yes	2	21	yes	no	yes
2008	147	no	1	MM	CF					10.5	13	11.725	no	2	21	yes	no	yes
2008	148	no	10	MF	CF					10.5	13	11.725	no	2	19	yes	no	yes
2008	149	no	3	MM	CM					10.5	13	11.725	no	2	20	yes	no	yes
2008	150	no	19	MM	CF					10.5	13	11.725	no	2	21	yes	no	yes
2008	151	no	4	MM	CF					10.5	13	11.725	no	2	21	yes	no	yes
2008	152	no	8	MF	CM					10.5	13	11.725	no	2	21	yes	yes	yes
2008	153	no	7	MF	CF					10.5	13	11.725	no	1	21	yes	no	yes
2008	154	no	8	MF	CM					10.5	13	11.725	no	0	20	yes	yes	yes
2008	155	no	19	MM	CF					10.5	13	11.725	no	0	19	yes	no	yes
2008	156	no	19	MM	CF					10.5	13	11.725	no	0	21	yes	no	yes
2008	157	no	1	MM	CM					10.5	13	11.725	no	0	20	yes	yes	no
2008	158	no	2	MF	CM					10	13.5	11.715	yes	8	23	yes	yes	yes
2008	159	no	6	MM	CF					13	10	11.53	no	0	20	yes	yes	yes
2008	160	no	23	MF	CF					13	10	11.53	no	0	19	yes	no	no
2008	161	no	22		CF					13	10	11.53	no	0	19	yes	yes	no
2008	162	no	7	MF	CF					12.5	10.5	11.52	no	0	20	yes	no	yes
2008	163	no	7	MF	CF					12	11	11.51	no	0	19	yes	no	yes
2008	164	no	4	MM	CF					11	12	11.49	yes	2	20	yes	no	yes
2008	165	no	4	MM	CM					11	12	11.49	yes	2	20	yes	yes	yes
2008	166	no	1	MM	CF					11	12	11.49	no	2	20	yes	no	yes
2008	167	no	1	MM	CF					11	12	11.49	no	2	21	yes	yes	yes
2008	168	no	18	MM	CF					11	12	11.49	no	2	20	yes	no	yes
2008	169	no	19	MM	CM					11	12	11.49	no	2	21	yes	no	yes
2008	170	no	7	MF	CF					11	12	11.49	no	1	22	yes	no	no
2008	171	no	11	MM	CF					11	12	11.49	no	0	20	yes	yes	yes
2008	172	no	17	MM	CF					11	12	11.49	no	0	21	yes	no	yes
2008	173	no	14	MM	CF					11	12	11.49	no	0	19	yes	yes	yes
2008	174	no	1	MM	CF					11	12	11.49	no	0	19	yes	yes	yes
2008	175	no	14	MM	CF					11	12	11.49	no	0	19	yes	no	yes
2008	176	no	19	MM	CF					11	12	11.49	no	0	20	yes	no	yes
2008	177	no	1	MM	CF					11	12	11.49	no	0	21	yes	yes	yes
2008	178	no	23	MF	CF					10	13	11.47	yes	6	23	yes	no	yes
2008	179	no	2	MF	CM					10	13	11.47	yes	6	22	yes	yes	no
2008	180	no	3	MM	CF					10	13	11.47	yes	2	21	yes	no	no
2008	181	no	15	MF	CM					10	13	11.47	yes	2	21	yes	yes	yes
2008	182	no	11	MM	CM					12.5	10	11.275	yes	2	20	yes	yes	yes
2008	183	no	10	MF	CF					12.5	10	11.275	no	1	20	yes	no	yes
2008	184	no	6	MM	CM					12.5	10	11.275	no	0	19	yes	yes	yes
2008	185	no	7	MF	CF					11.5	11	11.255	no	0	26	yes	yes	no
2008	186	no	14	MM	CF					11.5	11	11.255	no	0	20	yes	yes	no
2008	187	no	17	MM	CM					11.5	11	11.255	no	0	20	yes	no	yes
2008	188	no	17	MM	CF					11.5	11	11.255	no	0	20	yes	yes	yes
2008	189	no	18	MM	CM					11.5	11	11.255	no	0	20	yes	yes	yes
2008	190	no	19	MM	CF					11.5	11	11.255	no	0	20	yes	yes	yes
2008	191	no	19	MM	CF					11.5	11	11.255	no	0	19	yes	yes	yes
2008	192	no	6	MM	CF					10.5	12	11.235	no	6	23	yes	yes	yes
2008	193	no	3	MM	CF					10.5	12	11.235	no	4	21	yes	yes	yes
2008	194	no	3	MM	CM					10.5	12	11.235	no	4	22	yes	no	yes
2008	195	no	3	MM	CF					10.5	12	11.235	no	4	21	yes	yes	yes
2008	196	no	24		CF					10.5	12	11.235	no	4	25	yes	no	no
2008	197	no	7	MF	CF					10.5	12	11.235	no	4	21	yes	yes	yes
2008	198	no	15	MF	CM					10.5	12	11.235	yes	2	20	yes	no	yes
2008	199	no	13	MM	CM					10.5	12	11.235	yes	2	20	yes	no	yes
2008	200	no	1	MM	CF					10.5	12	11.235	no	2	21	yes	yes	no
2008	201	no	7	MF	CF					10.5	12	11.235	no	2	20	yes	yes	yes
2008	202	no	1	MM	CF					10.5	12	11.235	no	2	20	yes	no	yes
2008	203	no	1	MM	CF					10.5	12	11.235	no	0	19	yes	no	yes
2008	204	no	2	MF	CF					10.5	12	11.235	no	0	19	yes	yes	yes
2008	205	no	8	MF	CM					10.5	12	11.235	no	0	20	yes	yes	yes
2008	206	no	15	MF	CF					10.5	12	11.235	no	0	19	yes	yes	yes
2008	207	no	22		CF					12	10	11.02	no	2	20	yes	no	yes
2008	208	no	3	MM	CF					12	10	11.02	no	0	19	yes	yes	yes
2008	209	no	6	MM	CF					12	10	11.02	no	0	20	yes	no	yes
2008	210	no	7	MF	CF					12	10	11.02	no	0	19	yes	yes	yes
2008	211	no	11	MM	CM					12	10	11.02	no	0	19	no	no	yes
2008	212	no	20	MF	CF					12	10	11.02	no	0	19	yes	no	yes
2008	213	no	1	MM	CM					11	11	11	no	0	19	yes	yes	yes
2008	214	no	15	MF	CF					11	11	11	no	0	20	yes	yes	yes
2008	215	no	17	MM	CF					11	11	11	no	0	20	yes	yes	yes
2008	216	no	18	MM	CF					11	11	11	no	0	20	yes	no	yes
2008	217	no	21	MF	CF					11	11	11	no	0	20	yes	yes	yes
2008	218	no	21	MF	CF					11	11	11	no	0	18	yes	no	yes
2008	219	no	7	MF	CF					10.5	11.5	10.99	no	0	19	yes	no	yes
2008	220	no	1	MM	CF					10	12	10.98	yes	3	21	yes	no	yes
2008	221	no	6	MM	CM					10	12	10.98	yes	2	20	yes	yes	yes
2008	222	no	23	MF	CM					13.5	8	10.805	no	0	19	yes	no	yes
2008	223	no	16	MF	CF					12.5	9	10.785	no	2	22	yes	yes	no
2008	224	no	16	MF	CF					12.5	9	10.785	no	0	19	yes	yes	yes
2008	225	no	21	MF	CF					12.5	9	10.785	no	0	23	yes	yes	no
2008	226	no	1	MM	CM					11.5	10	10.765	no	0	19	yes	no	yes
2008	227	no	6	MM	CF					11.5	10	10.765	no	0	20	yes	no	yes
2008	228	no	7	MF	CF					11.5	10	10.765	no	0	20	yes	no	yes
2008	229	no	22		CM					11.5	10	10.765	no	0	20	yes	yes	yes
2008	230	no	11	MM	CM					11	10.5	10.755	yes	2	22	yes	no	yes
2008	231	no	7	MF	CM					10.5	11	10.745	yes	8	22	yes	yes	yes
2008	232	no	3	MM	CF					10.5	11	10.745	yes	2	22	yes	yes	yes
2008	233	no	3	MM	CM					10.5	11	10.745	yes	2	22	yes	no	no
2008	234	no	15	MF	CM					10.5	11	10.745	yes	2	20	yes	no	yes
2008	235	no	10	MF	CF					10.5	11	10.745	no	2	21	yes	yes	yes
2008	236	no	10	MF	CF					10.5	11	10.745	no	2	21	yes	yes	no
2008	237	no	3	MM	CF					12	9	10.53	no	0	20	yes	no	yes
2008	238	no	13	MM	CF					12	9	10.53	no	0	19	yes	yes	yes
2008	239	no	21	MF	CF					12	9	10.53	no	0	21	yes	no	no
2008	240	no	21	MF	CF					11	10	10.51	no	4	20	yes	yes	yes
2008	241	no	13	MM	CF					11	10	10.51	no	2	21	yes	yes	yes
2008	242	no	6	MM	CF					11	10	10.51	no	0	20	yes	yes	yes
2008	243	no	22		CM					11	10	10.51	no	0	22	yes	no	yes
2008	244	no	10	MF	CM					10	11	10.49	yes	8	23	yes	yes	no
2008	245	no	22		CF					12.5	8	10.295	yes	2	20	yes	no	yes
2008	246	no	3	MM	CF					11.5	9	10.275	no	0	20	yes	no	yes
2008	247	no	10	MF	CF					10.5	10	10.255	no	6	22	yes	yes	yes
2008	248	no	10	MF	CF					10.5	10	10.255	no	4	21	yes	no	yes
2008	249	no	13	MM	CM					10.5	10	10.255	yes	2	20	yes	yes	yes
2008	250	no	22		CM					10.5	10	10.255	yes	2	20	yes	no	yes
2008	251	no	3	MM	CF					10.5	10	10.255	no	2	21	yes	yes	yes
2008	252	no	17	MM	CF					10.5	10	10.255	no	1	20	yes	no	yes
2008	253	no	6	MM	CM					10.5	10	10.255	no	0	19	yes	no	no
2008	254	no	6	MM	CF					10.5	10	10.255	no	0	20	yes	yes	yes
2008	255	no	11	MM	CF					10.5	10	10.255	no	0	20	yes	no	no
2008	256	no	14	MM	CF					10.5	10	10.255	no	0	20	yes	yes	no
2008	257	no	11	MM	CF					13	7	10.06	no	0	19	yes	yes	no
2008	258	no	8	MF	CF					12	8	10.04	no	4	22	yes	no	yes
2008	259	no	3	MM	CF					11	9	10.02	yes	2	20	yes	no	yes
2008	260	no	13	MM	CM					11	9	10.02	no	2	20	yes	no	yes
2008	261	no	21	MF	CF					11	9	10.02	no	2	21	yes	no	yes
2008	262	no	7	MF	CF					11	9	10.02	no	0	19	yes	no	yes
2008	263	no	15	MF	CF					11	9	10.02	no	0	20	yes	yes	yes
2008	264	no	19	MM	CF					11	9	10.02	no	0	20	yes	no	no
2008	265	no	10	MF	CM					10	10	10	yes	4	21	yes	no	no
2008	266	no	7	MF	CF					11.5	8	9.785	no	0	19	yes	yes	yes
2008	267	no	23	MF	CF					11.5	8	9.785	no	0	20	yes	no	yes
2008	268	no	7	MF	CF					10.5	9	9.765	no	4	22	yes	no	yes
2008	269	no	17	MM	CF					10.5	9	9.765	no	4	21	yes	no	yes
2008	270	no	15	MF	CM					10.5	9	9.765	no	2	20	yes	no	yes
2008	271	no	23	MF	CF					10.5	9	9.765	no	1	20	yes	no	yes
2008	272	no	2	MF	CM					10.5	9	9.765	no	0	19	yes	yes	yes
2008	273	no	7	MF	CM					10.5	9	9.765	no	0	19	yes	no	yes
2008	274	no	17	MM	CF					10.5	9	9.765	no	0	20	yes	no	yes
2008	275	no	21	MF	CM					10.5	9	9.765	no	0	20	yes	yes	no
2008	276	no	1	MM	CM					13	6	9.57	no	4	52	no	no	no
2008	277	no	7	MF	CF					11	8	9.53	no	0	19	yes	no	yes
2008	278	no	8	MF	CF					11	8	9.53	no	0	20	yes	yes	yes
2008	279	no	13	MM	CM					10	9	9.51	no	2	21	yes	no	yes
2008	280	no	15	MF	CF					13.5	5	9.335	no	2	20	no	no	no
2008	281	no	14	MM	CM					13.5	5	9.335	no	0	20	yes	no	yes
2008	282	no	8	MF	CF					11.5	7	9.295	no	0	22	yes	yes	yes
2008	283	no	15	MF	CF					11.5	7	9.295	no	0	19	yes	yes	yes
2008	284	no	22		CF					11.5	7	9.295	no	0	20	yes	yes	yes
2008	285	no	18	MM	CM					10.5	8	9.275	no	1	21	yes	no	yes
2008	286	no	11	MM	CF					10.5	8	9.275	yes	0	25	yes	yes	no
2008	287	no	8	MF	CF					10.5	8	9.275	no	0	19	yes	yes	yes
2008	288	no	13	MM	CF					10.5	8	9.275	no	0	20	yes	no	yes
2008	289	no	6	MM	CM					13	5	9.08	no	0	25	no	yes	no
2008	290	no	15	MF	CF					12	6	9.06	no	0	19	yes	yes	yes
2008	291	no	13	MM	CM					11	7	9.04	yes	2	20	yes	yes	yes
2008	292	no	23	MF	CM					11	7	9.04	no	0	19	yes	yes	yes
2008	293	no	7	MF	CM					10.5	7.5	9.03	no	0	20	yes	yes	yes
2008	294	no	5	MF	CM					10	8	9.02	yes	2	21	yes	yes	no
2008	295	no	6	MM	CM					10	8	9.02	yes	2	21	yes	no	yes
2008	296	no	23	MF	CF					10	8	9.02	no	2	20	yes	yes	yes
2008	297	no	8	MF	CM					12.5	5	8.825	no	0	27	no	yes	no
2008	298	no	23	MF	CM					11.5	6	8.805	no	0	19	yes	yes	yes
2008	299	no	24		CF					11.5	6	8.805	no	0	30	yes	no	no
2008	300	no	15	MF	CF					10.5	7	8.785	no	4	22	yes	no	yes
2008	301	no	15	MF	CM					10.5	7	8.785	yes	2	21	yes	yes	no
2008	302	no	9	FF	CF					10.5	7	8.785	no	0	22	yes	no	yes
2008	303	no	3	MM	CF					10.5	7	8.785	no	0	20	yes	yes	yes
2008	304	no	10	MF	CF					10.5	7	8.785	no	0	19	yes	no	yes
2008	305	no	11	MM	CF					10.5	7	8.785	no	0	20	yes	yes	yes
2008	306	no	23	MF	CM					10.5	7	8.785	no	0	20	yes	yes	yes
2008	307	no	23	MF	CM					10.5	7	8.785	no	0	19	yes	yes	yes
2008	308	no	14	MM	CF					13	4	8.59	no	2	21	yes	yes	yes
2008	309	no	22		CM					12	5	8.57	no	0	19	yes	yes	yes
2008	310	no	2	MF	CF					11	6	8.55	no	0	19	yes	no	yes
2008	311	no	7	MF	CF					10.5	6.5	8.54	no	3	26	yes	yes	no
2008	312	no	10	MF	CM					10	7	8.53	yes	8	24	yes	yes	yes
2008	313	no	7	MF	CM					10	7	8.53	yes	2	20	yes	yes	yes
2008	314	no	13	MM	CF					10	7	8.53	yes	2	20	yes	no	yes
2008	315	no	5	MF	CF					11.5	5	8.315	no	2	19	yes	no	yes
2008	316	no	6	MM	CF					11.5	5	8.315	no	0	20	yes	no	yes
2008	317	no	15	MF	CF					10.5	6	8.295	no	2	21	yes	no	yes
2008	318	no	21	MF	CF					10.5	6	8.295	no	0	28	yes	yes	no
2008	319	no	15	MF	CF					12	4	8.08	no	0	23	yes	no	yes
2008	320	no	6	MM	CF					11	5	8.06	no	2	21	yes	no	yes
2008	321	no	15	MF	CF					11	5	8.06	no	2	21	yes	no	yes
2008	322	no	14	MM	CF					11	5	8.06	no	0	18	yes	yes	yes
2008	323	no	15	MF	CF					11	5	8.06	no	0	19	yes	yes	yes
2008	324	no	2	MF	CF					12.5	3	7.845	no	0	19	yes	yes	yes
2008	325	no	15	MF	CF					12.5	3	7.845	no	0	19	yes	yes	yes
2008	326	no	6	MM	CF					10.5	5	7.805	yes	2	21	yes	yes	yes
2008	327	no	15	MF	CM					10.5	5	7.805	yes	2	21	yes	no	no
2008	328	no	15	MF	CF					10.5	5	7.805	no	0	19	yes	yes	yes
2008	329	no	15	MF	CF					10.5	4	7.315	no	0	20	yes	yes	yes
2008	330	no	6	MM	CF					13.5			no	0	19	yes	yes	yes
2008	331	no	13	MM	CM					13.5			no	0	17	yes	no	yes
2008	332	no	18	MM	CF					13.5			no	0	20	yes	yes	yes
2008	333	no	22		CF					13.5			no	0	22	yes	no	yes
2008	334	no	13	MM	CF					13			no	2	21	yes	no	yes
2008	335	no	3	MM	CF					13			no	0	20	yes	yes	yes
2008	336	no	15	MF	CM					11	2	6.59	yes	2	21	yes	yes	yes
2008	337	no	14	MM	CM					12.5			yes	3	21	yes	yes	yes
2008	338	no	4	MM	CM					12.5			yes	2	21	yes	no	yes
2008	339	no	8	MF	CF					12.5			no	2	20	yes	yes	yes
2008	340	no	1	MM	CF					12.5			no	0	20	no	no	yes
2008	341	no	4	MM	CF					12.5			no	0	20	yes	yes	yes
2008	342	no	14	MM	CM					12.5			no	0	20	yes	no	yes
2008	343	no	15	MF	CF					12.5			no	0	19	yes	yes	yes
2008	344	no	24		CF					12.5			no	0	20	yes	no	yes
2008	346	no	23	MF	CF					12			no	1	22	yes	no	yes
2008	347	no	2	MF	CF					12			no	0	20	yes	no	yes
2008	348	no	6	MM	CF					12			no	0	31	yes	yes	no
2008	349	no	15	MF	CF					12			no	0	19	yes	no	yes
2008	350	no	17	MM	CM					12			no	0	22	yes	yes	no
2008	351	no	21	MF	CF					12			no	0	20	yes	no	yes
2008	352	no	2	MF	CM					11.5			no	2	20	yes	no	yes
2008	353	no	7	MF	CF					11.5			no	2	21	no	yes	yes
2008	354	no	7	MF	CF					11.5			no	2	21	yes	yes	yes
2008	355	no	1	MM	CF					11.5			no	1	20	yes	yes	yes
2008	356	no	6	MM	CF					11.5			no	0	20	yes	no	yes
2008	357	no	7	MF	CF					11.5			no	0	19	yes	yes	yes
2008	358	no	8	MF	CF					11.5			no	0	24	yes	yes	no
2008	359	no	15	MF	CF					11.5			no	0	20	yes	no	yes
2008	360	no	17	MM	CF					11.5			no	0	24	yes	yes	no
2008	361	no	21	MF	CF					11.5			no	0	20	yes	no	yes
2008	362	no	23	MF	CF					11.5			no	0	23	yes	no	yes
2008	363	no	24		CF					11.5			no	0	20	yes	no	yes
2008	364	no	20	MF	CF					11			no	4	21	yes	no	no
2008	365	no	15	MF	CM					11			yes	2	20	yes	yes	yes
2008	366	no	10	MF	CF					11			no	2	20	yes	yes	yes
2008	367	no	7	MF	CF					11			no	2	20	yes	yes	yes
2008	368	no	21	MF	CF					11			no	2	22	yes	no	no
2008	369	no	23	MF	CM					11			no	2	20	yes	no	yes
2008	370	no	21	MF	CF					11			yes	1	25	yes	yes	no
2008	371	no	6	MM	CF					11			no	0	23	yes	yes	yes
2008	372	no	11	MM	CM					11			no	0	19	yes	no	yes
2008	373	no	17	MM	CF					11			no	0	19	yes	yes	yes
2008	374	no	19	MM	CM					11			no	0	19	yes	no	yes
2008	375	no	22		CF					11			no	0	19	yes	no	yes
2008	376	no	23	MF	CF					11			no	0	20	yes	no	yes
2008	377	no	23	MF	CF					11			no	0	19	yes	yes	yes
2008	378	no	22		CM					10.5			yes	6	28	yes	yes	yes
2008	379	no	2	MF	CF					10.5			no	6	22	yes	yes	yes
2008	380	no	20	MF	CM					10.5			no	4	22	yes	no	yes
2008	381	no	6	MM	CF					10.5			no	3	21	yes	no	yes
2008	383	no	1	MM	CF					10.5			no	2	20	yes	yes	yes
2008	384	no	2	MF	CF					10.5			no	2	20	yes	yes	yes
2008	385	no	15	MF	CF					10.5			no	2	21	yes	yes	yes
2008	386	no	21	MF	CM					10.5			yes	1	21	yes	yes	yes
2008	387	no	2	MF	CM					10.5			no	0	20	yes	yes	yes
2008	388	no	2	MF	CF					10.5			no	0	19	yes	yes	yes
2008	389	no	8	MF	CF					10.5			no	0	21	yes	yes	yes
2008	390	no	8	MF	CM					10.5			no	0	19	yes	no	yes
2008	391	no	17	MM	CM					10.5			no	0	20	yes	no	yes
2008	392	no	20	MF	CF					10.5			no	0	19	yes	yes	yes
2008	393	no	21	MF	CF					10.5			no	0	19	yes	yes	yes
2008	394	no	3	MM	CF					10			no	6	23	yes	yes	yes
2008	395	no	4	MM	CM					10			yes	2	21	yes	yes	yes
2008	396	no	6	MM	CF					10			no	2	20	yes	yes	yes
2008	397	no	6	MM	CM					10			no	0	20	no	yes	yes
2009	1	yes	6	MF	CF					14	15	14.49	no	0	20	yes	no	yes
2009	2	yes	6	MF	CF					14.5	14	14.255	no	0	21	yes	no	no
2009	3	yes	9	MM	CF					14.5	14	14.255	no	0	20	yes	no	yes
2009	4	yes	9	MM	CF					13.5	15	14.235	no	6	23	yes	yes	yes
2009	5	yes	10	MM	CM					13.5	15	14.235	yes	2	21	yes	yes	yes
2009	6	yes	2	MM	CF					13.5	15	14.235	no	0	19	yes	no	yes
2009	7	yes	2	MM	CF					13.5	15	14.235	no	0	19	yes	no	yes
2009	8	yes	3	MM	CM					13.5	15	14.235	no	0	20	yes	yes	no
2009	9	yes	17	MF	CF					14	14	14	no	0	19	yes	no	yes
2009	10	yes	5	MM	CF					13	15	13.98	no	0	21	yes	no	yes
2009	11	yes	13	MM	CF					13	15	13.98	no	0	19	yes	yes	yes
2009	12	yes	17	MF	CM					13	15	13.98	no	0	19	yes	yes	yes
2009	13	yes	5	MM	CF					13.5	14	13.745	no	0	20	yes	yes	yes
2009	14	yes	8	MF	CM					13.5	14	13.745	no	0	19	yes	yes	yes
2009	15	yes	12	MM	CF					13.5	14	13.745	no	0	19	yes	yes	yes
2009	16	yes	17	MF	CF					13.5	14	13.745	no	0	20	yes	yes	yes
2009	17	yes	9	MM	CM					12.5	15	13.725	no	0	19	yes	yes	yes
2009	18	yes	10	MM	CF					12.5	15	13.725	no	0	19	yes	yes	yes
2009	19	yes	21	MM	CM					12.5	15	13.725	no	0	18	yes	yes	yes
2009	20	yes	5	MM	CF					14	13	13.51	no	0	19	yes	no	yes
2009	21	yes	5	MM	CF					14	13	13.51	no	0	19	yes	yes	yes
2009	22	yes	12	MM	CF					13	14	13.49	no	4	22	yes	yes	yes
2009	23	yes	1	MF	CF					13	14	13.49	no	0	19	yes	no	yes
2009	24	yes	3	MM	CF					13	14	13.49	no	0	20	yes	yes	yes
2009	25	yes	4	MM	CM					13	14	13.49	no	0	20	yes	no	yes
2009	26	yes	7	MF	CF					13	14	13.49	no	0	20	yes	yes	yes
2009	27	yes	12	MM	CF					13	14	13.49	no	0	19	yes	yes	yes
2009	28	yes	19	MM	CM					13	14	13.49	no	0	19	yes	no	yes
2009	29	yes	21	MM	CF					13	14	13.49	no	0	20	yes	yes	yes
2009	30	yes	14	FF	CM					12	15	13.47	yes	2	21	yes	no	yes
2009	31	yes	19	MM	CM					12	15	13.47	yes	2	21	yes	yes	yes
2009	32	yes	3	MM	CM					12	15	13.47	yes	0	27	yes	yes	no
2009	33	yes	12	MM	CF					12	15	13.47	no	0	19	yes	no	yes
2009	34	yes	1	MF	CF					13.5	13	13.255	no	0	20	yes	yes	yes
2009	35	yes	2	MM	CF					13.5	13	13.255	no	0	19	yes	no	yes
2009	36	yes	2	MM	CF					12.5	14	13.235	no	0	20	yes	yes	yes
2009	37	yes	4	MM	CM					12.5	14	13.235	no	0	19	yes	yes	yes
2009	38	yes	8	MF	CF					12.5	14	13.235	no	0	25	yes	yes	no
2009	39	yes	10	MM	CF					12.5	14	13.235	no	0	19	yes	no	yes
2009	40	yes	21	MM	CF					12.5	14	13.235	no	0	19	yes	yes	yes
2009	41	yes	2	MM	CF					11.5	15	13.215	no	0	20	yes	yes	yes
2009	42	yes	5	MM	CM					11.5	15	13.215	no	0	19	yes	no	yes
2009	43	yes	9	MM	CF					11.5	15	13.215	no	0	19	yes	yes	yes
2009	44	yes	17	MF	CF					11.5	15	13.215	no	0	20	yes	yes	yes
2009	45	yes	9	MM	CF					13	13	13	no	0	19	yes	yes	yes
2009	46	yes	12	MM	CF					12	14	12.98	no	4	22	yes	no	yes
2009	47	yes	15	MM	CM					12	14	12.98	yes	2	20	yes	no	yes
2009	48	yes	3	MM	CM					12	14	12.98	no	0	19	yes	yes	yes
2009	49	yes	6	MF	CF					12	14	12.98	no	0	20	yes	no	no
2009	50	yes	11	MM	CF					12	14	12.98	no	0	19	yes	yes	yes
2009	51	yes	16	MF	CF					12	14	12.98	no	0	19	yes	no	yes
2009	52	yes	20	MM	CM					12	14	12.98	no	0	19	no	yes	no
2009	53	yes	2	MM	CF					11	15	12.96	no	2	21	yes	no	yes
2009	54	yes	14	FF	CF					11	15	12.96	no	2	20	yes	no	no
2009	55	yes	2	MM	CF					11	15	12.96	no	0	19	yes	no	yes
2009	56	yes	2	MM	CF					11	15	12.96	no	0	19	yes	yes	yes
2009	57	yes	3	MM	CF					11	15	12.96	no	0	19	yes	yes	yes
2009	58	yes	3	MM	CF					11	15	12.96	no	0	19	yes	no	yes
2009	59	yes	6	MF	CF					11	15	12.96	no	0	20	yes	no	yes
2009	60	yes	9	MM	CF					11	15	12.96	no	0	18	yes	no	yes
2009	61	yes	9	MM	CM					11	15	12.96	no	0	21	yes	no	no
2009	62	yes	16	MF	CF					13.5	12	12.765	yes	2	20	yes	no	yes
2009	63	yes	5	MM	CF					13.5	12	12.765	no	0	20	yes	yes	yes
2009	64	yes	9	MM	CF					13.5	12	12.765	no	0	19	yes	yes	yes
2009	65	yes	19	MM	CF					13.5	12	12.765	no	0	20	no	yes	no
2009	66	yes	20	MM	CF					13.5	12	12.765	no	0	19	yes	no	yes
2009	67	yes	12	MM	CF					12.5	13	12.745	no	0	20	yes	no	yes
2009	68	yes	18	MM	CF					12.5	13	12.745	no	0	19	yes	yes	yes
2009	69	yes	5	MM	CF					11.5	14	12.725	yes	2	20	yes	no	yes
2009	70	yes	3	MM	CF					11.5	14	12.725	no	0	19	yes	yes	yes
2009	71	yes	7	MF	CM					11.5	14	12.725	no	0	20	yes	yes	yes
2009	72	yes	7	MF	CM					11.5	14	12.725	no	0	20	yes	yes	no
2009	73	yes	9	MM	CF					11.5	14	12.725	no	0	19	yes	no	yes
2009	74	yes	15	MM	CF					11.5	14	12.725	no	0	19	yes	no	yes
2009	75	yes	7	MF	CF					10.5	15	12.705	no	8	24	yes	yes	yes
2009	76	yes	12	MM	CM					10.5	15	12.705	yes	4	21	yes	yes	yes
2009	77	yes	19	MM	CF					10.5	15	12.705	yes	4	22	yes	no	yes
2009	78	yes	4	MM	CM					10.5	15	12.705	yes	3	22	yes	no	yes
2009	79	yes	2	MM	CM					10.5	15	12.705	yes	2	19	yes	no	yes
2009	80	yes	3	MM	CM					10.5	15	12.705	yes	2	21	yes	yes	yes
2009	81	yes	17	MF	CM					10.5	15	12.705	yes	2	20	yes	yes	yes
2009	82	yes	9	MM	CM					10.5	15	12.705	yes	2	21	yes	no	yes
2009	83	yes	12	MM	CM					10.5	15	12.705	yes	2	22	yes	yes	yes
2009	84	yes	3	MM	CF					10.5	15	12.705	no	2	20	yes	no	yes
2009	85	yes	7	MF	CF					10.5	15	12.705	no	0	18	no	yes	yes
2009	86	yes	9	MM	CM					10.5	15	12.705	no	0	21	yes	yes	no
2009	87	yes	9	MM	CF					10.5	15	12.705	no	0	20	yes	yes	yes
2009	88	yes	12	MM	CM					10.5	15	12.705	no	0	19	yes	no	yes
2009	89	yes	12	MM	CM					10.5	15	12.705	no	0	19	yes	no	yes
2009	90	yes	13	MM	CF					10.5	15	12.705	no	0	20	yes	yes	yes
2009	91	yes	12	MM	CF					14	11	12.53	no	0	20	yes	yes	yes
2009	92	yes	18	MM	CF					13	12	12.51	no	0	19	yes	yes	yes
2009	93	yes	20	MM	CF					13	12	12.51	no	0	21	yes	yes	yes
2009	94	yes	3	MM	CM					12	13	12.49	no	0	20	yes	yes	yes
2009	95	yes	3	MM	CF					12	13	12.49	no	0	19	yes	yes	yes
2009	96	yes	4	MM	CM					12	13	12.49	no	0	20	yes	no	yes
2009	97	yes	4	MM	CF					12	13	12.49	no	0	20	yes	yes	yes
2009	98	yes	5	MM	CF					12	13	12.49	no	0	19	yes	yes	yes
2009	99	yes	10	MM	CF					12	13	12.49	no	0	20	yes	no	yes
2009	100	yes	14	FF	CF					12	13	12.49	no	0	20	yes	yes	yes
2009	101	yes	15	MM	CM					12	13	12.49	no	0	20	yes	yes	yes
2009	102	yes	15	MM	CF					12	13	12.49	no	0	20	yes	yes	yes
2009	103	yes	19	MM	CF					12	13	12.49	no	0	19	yes	no	yes
2009	104	yes	20	MM	CM					12	13	12.49	no	0	20	yes	yes	yes
2009	105	yes	7	MF	CF					11.5	13.5	12.48	no	0	20	yes	yes	yes
2009	106	yes	3	MM	CF					11	14	12.47	no	7	23	yes	no	yes
2009	107	yes	5	MM	CF					11	14	12.47	yes	4	21	yes	no	yes
2009	108	yes	12	MM	CF					11	14	12.47	no	3	20	yes	no	yes
2009	109	yes	6	MF	CM					11	14	12.47	yes	2	20	yes	no	no
2009	110	yes	8	MF	CF					11	14	12.47	no	2	20	yes	no	yes
2009	111	yes	10	MM	CF					11	14	12.47	no	2	20	yes	no	yes
2009	112	yes	14	FF	CF					11	14	12.47	no	2	19	yes	no	yes
2009	113	yes	19	MM	CF					11	14	12.47	no	2	20	yes	no	yes
2009	114	yes	5	MM	CF					11	14	12.47	no	1	21	yes	no	yes
2009	115	yes	10	MM	CF					11	14	12.47	no	1	21	yes	no	yes
2009	116	yes	3	MM	CM					11	14	12.47	no	0	20	yes	no	yes
2009	117	yes	4	MM	CF					11	14	12.47	no	0	19	yes	yes	yes
2009	118	yes	9	MM	CF					11	14	12.47	no	0	19	yes	no	yes
2009	119	yes	6	MF	CF					13.5	11	12.275	no	0	19	yes	yes	yes
2009	120	yes	19	MM	CF					13.5	11	12.275	no	0	19	yes	yes	yes
2009	121	yes	5	MM	CF					12.5	12	12.255	yes	2	20	yes	no	yes
2009	122	yes	20	MM	CM					12.5	12	12.255	no	1	19	yes	no	no
2009	123	yes	3	MM	CF					12.5	12	12.255	no	0	20	no	yes	yes
2009	124	yes	5	MM	CF					12.5	12	12.255	no	0	19	yes	yes	yes
2009	125	yes	16	MF	CF					12.5	12	12.255	no	0	19	yes	no	yes
2009	126	yes	18	MM	CF					12.5	12	12.255	no	0	19	yes	no	yes
2009	127	yes	3	MM	CM					11.5	13	12.235	yes	2	20	yes	no	yes
2009	128	yes	5	MM	CF					11.5	13	12.235	no	2	20	yes	no	yes
2009	129	yes	2	MM	CF					11.5	13	12.235	no	0	19	yes	yes	yes
2009	130	yes	5	MM	CF					11.5	13	12.235	no	0	20	yes	yes	yes
2009	131	yes	6	MF	CF					11.5	13	12.235	no	0	19	yes	yes	yes
2009	132	yes	8	MF	CM					11.5	13	12.235	no	0	19	yes	yes	yes
2009	133	yes	14	FF	CF					11.5	13	12.235	no	0	19	yes	no	yes
2009	134	yes	17	MF	CM					11.5	13	12.235	no	0	19	yes	yes	yes
2009	135	yes	17	MF	CF					11.5	13	12.235	no	0	19	yes	no	yes
2009	136	yes	20	MM	CM					10.5	14	12.215	yes	6	23	yes	no	yes
2009	137	yes	5	MM	CM					10.5	14	12.215	yes	4	21	yes	yes	yes
2009	138	yes	5	MM	CM					10.5	14	12.215	yes	3	21	yes	no	yes
2009	139	no	3	MM	CM					10.5	14	12.215	no	2	20	yes	no	yes
2009	140	no	15	MM	CM					10.5	14	12.215	no	2	19	yes	no	yes
2009	141	no	6	MF	CM					10.5	14	12.215	no	1	21	yes	no	yes
2009	142	no	17	MF	CF					10.5	14	12.215	no	0	19	yes	yes	yes
2009	143	no	21	MM	CM					10.5	14	12.215	no	0	22	yes	no	yes
2009	144	no	2	MM	CF					14	10	12.04	no	0	19	yes	yes	yes
2009	145	no	3	MM	CM					14	10	12.04	no	0	20	yes	no	no
2009	146	no	1	MF	CM					13	11	12.02	no	0	20	yes	no	yes
2009	147	no	6	MF	CM					12	12	12	yes	2	21	yes	yes	no
2009	148	no	1	MF	CF					12	12	12	no	2	21	yes	yes	no
2009	149	no	3	MM	CF					12	12	12	no	0	19	yes	yes	yes
2009	150	no	3	MM	CF					12	12	12	no	0	20	yes	yes	yes
2009	151	no	5	MM	CF					12	12	12	no	0	19	yes	yes	yes
2009	152	no	5	MM	CM					12	12	12	no	0	19	yes	yes	yes
2009	153	no	10	MM	CF					12	12	12	no	0	18	yes	no	yes
2009	154	no	10	MM	CM					12	12	12	no	0	19	yes	yes	yes
2009	155	no	7	MF	CM					11.5	12.5	11.99	no	0	19	yes	yes	yes
2009	156	no	5	MM	CF					11	13	11.98	no	8	23	yes	no	yes
2009	157	no	3	MM	CF					11	13	11.98	no	4	21	yes	no	yes
2009	158	no	3	MM	CF					11	13	11.98	no	2	21	yes	no	yes
2009	159	no	4	MM	CM					11	13	11.98	no	2	20	yes	no	yes
2009	160	no	16	MF	CF					11	13	11.98	no	2	21	yes	no	yes
2009	161	no	1	MF	CF					11	13	11.98	no	0	21	yes	yes	yes
2009	162	no	10	MM	CM					11	13	11.98	no	0	18	yes	yes	yes
2009	163	no	16	MF	CF					11	13	11.98	no	0	20	yes	no	yes
2009	164	no	17	MF	CF					11	13	11.98	no	0	19	yes	no	yes
2009	165	no	3	MM	CF					13.5	10	11.785	no	2	20	yes	no	no
2009	166	no	2	MM	CF					13.5	10	11.785	no	0	19	yes	yes	yes
2009	167	no	3	MM	CM					12.5	11	11.765	no	0	20	yes	yes	yes
2009	168	no	9	MM	CF					12.5	11	11.765	no	0	20	yes	yes	yes
2009	169	no	9	MM	CF					12.5	11	11.765	no	0	18	yes	yes	yes
2009	170	no	16	MF	CM					12.5	11	11.765	no	0	20	yes	yes	yes
2009	171	no	15	MM	CF					11.5	12	11.745	no	2	22	yes	no	yes
2009	172	no	4	MM	CF					11.5	12	11.745	no	0	20	yes	yes	yes
2009	173	no	8	MF	CM					11.5	12	11.745	no	0	19	yes	no	no
2009	174	no	19	MM	CF					11.5	12	11.745	no	0	19	yes	yes	yes
2009	175	no	20	MM						11.5	12	11.745	no	0		no	no	no
2009	176	no	1	MF	CF					10.5	13	11.725	no	4	22	yes	no	yes
2009	177	no	6	MF	CM					10.5	13	11.725	yes	4	22	yes	yes	yes
2009	178	no	13	MM	CF					10.5	13	11.725	no	4	22	yes	no	yes
2009	179	no	2	MM	CF					10.5	13	11.725	no	2	20	yes	no	yes
2009	180	no	7	MF	CF					10.5	13	11.725	no	2	20	yes	no	yes
2009	181	no	14	FF	CF					10.5	13	11.725	no	2	21	yes	no	yes
2009	182	no	20	MM	CF					10.5	13	11.725	no	2	20	yes	yes	yes
2009	183	no	6	MF	CM					10.5	13	11.725	no	0	20	yes	no	yes
2009	184	no	18	MM	CF					10.5	13	11.725	no	0	20	yes	yes	yes
2009	185	no	20	MM	CM					10.5	13	11.725	no	0	19	yes	yes	yes
2009	186	no	2	MM	CF					13	10	11.53	no	0	19	yes	yes	yes
2009	187	no	9	MM	CF					12	11	11.51	no	2	21	yes	no	yes
2009	188	no	12	MM	CM					12	11	11.51	yes	2	21	yes	no	yes
2009	189	no	2	MM	CF					12	11	11.51	no	0	20	yes	yes	yes
2009	190	no	5	MM	CF					12	11	11.51	no	0	18	yes	no	yes
2009	191	no	5	MM	CF					12	11	11.51	no	0	20	yes	yes	yes
2009	192	no	5	MM	CF					12	11	11.51	no	0	19	yes	yes	yes
2009	193	no	7	MF	CF					12	11	11.51	no	0	20	yes	no	yes
2009	194	no	6	MF	CF					11	12	11.49	no	6	22	yes	no	yes
2009	195	no	5	MM	CF					11	12	11.49	no	4	21	yes	no	yes
2009	196	no	3	MM	CM					11	12	11.49	no	2	20	yes	yes	yes
2009	197	no	17	MF	CF					11	12	11.49	no	2	20	yes	yes	yes
2009	198	no	6	MF	CF					11	12	11.49	no	0	20	yes	no	yes
2009	199	no	7	MF	CM					11	12	11.49	no	0	20	yes	no	no
2009	200	no	10	MM	CF					11	12	11.49	no	0	19	no	no	yes
2009	201	no	18	MM	CF					11	12	11.49	no	0	20	yes	yes	yes
2009	202	no	20	MM	CM					11	12	11.49	no	0	19	no	yes	no
2009	203	no	3	MM	CF					12.5	10	11.275	no	1	21	yes	no	yes
2009	204	no	5	MM	CF					12.5	10	11.275	no	0	20	yes	no	no
2009	205	no	17	MF	CF					11.5	11	11.255	no	2	21	yes	yes	yes
2009	206	no	7	MF	CF					11.5	11	11.255	no	1	19	yes	no	yes
2009	207	no	3	MM	CM					11.5	11	11.255	no	0	24	yes	no	no
2009	208	no	3	MM	CF					11.5	11	11.255	no	0	20	yes	yes	yes
2009	209	no	20	MM	CF					11.5	11	11.255	no	0	21	yes	no	yes
2009	210	no	21	MM	CF					11.5	11	11.255	no	0	19	yes	no	no
2009	211	no	7	MF	CF					11	11.5	11.245	no	0	21	yes	yes	yes
2009	212	no	2	MM	CM					10.5	12	11.235	yes	4	21	yes	no	yes
2009	213	no	9	MM	CM					10.5	12	11.235	yes	4	22	yes	yes	no
2009	214	no	20	MM	CF					10.5	12	11.235	no	3	21	yes	yes	yes
2009	215	no	5	MM	CF					10.5	12	11.235	no	2	21	yes	yes	yes
2009	216	no	10	MM	CM					10.5	12	11.235	yes	2	20	yes	no	yes
2009	217	no	15	MM	CF					10.5	12	11.235	no	2	20	yes	no	yes
2009	218	no	21	MM	CM					10.5	12	11.235	yes	2	21	yes	yes	yes
2009	219	no	20	MM	CF					10.5	12	11.235	no	0	19	yes	yes	yes
2009	220	no	17	MF	CF					13	9	11.04	no	0	20	yes	yes	yes
2009	221	no	2	MM	CM					12	10	11.02	yes	2	21	yes	yes	yes
2009	222	no	1	MF	CM					12	10	11.02	no	0	20	yes	no	yes
2009	223	no	5	MM	CF					11	11	11	no	6	23	yes	yes	yes
2009	224	no	18	MM	CM					11	11	11	yes	4	22	yes	yes	yes
2009	225	no	15	MM	CM					11	11	11	yes	3	23	yes	yes	yes
2009	226	no	3	MM	CM					11	11	11	no	2	22	yes	yes	yes
2009	227	no	7	MF	CF					11	11	11	no	2	20	yes	no	yes
2009	228	no	15	MM	CM					11	11	11	no	2	23	yes	yes	yes
2009	229	no	9	MM	CF					11	11	11	no	0	20	yes	no	yes
2009	230	no	16	MF	CF					11	11	11	no	0	20	yes	yes	yes
2009	231	no	8	MF	CF					12.5	9	10.785	no	0	19	yes	yes	yes
2009	232	no	1	MF	CF					11.5	10	10.765	no	0	19	yes	no	yes
2009	233	no	2	MM	CF					11.5	10	10.765	no	0	20	yes	no	yes
2009	234	no	4	MM	CF					11.5	10	10.765	no	0	20	yes	no	yes
2009	235	no	8	MF	CF					11.5	10	10.765	no	0	19	yes	no	yes
2009	236	no	9	MM	CM					11.5	10	10.765	no	0	19	yes	yes	yes
2009	237	no	12	MM	CF					11.5	10	10.765	no	0	20	yes	no	yes
2009	238	no	15	MM	CF					11.5	10	10.765	no	0	19	yes	no	yes
2009	239	no	16	MF	CF					11.5	10	10.765	no	0	20	yes	yes	yes
2009	240	no	19	MM	CF					11.5	10	10.765	no	0	20	yes	yes	yes
2009	241	no	5	MM	CM					10.5	11	10.745	yes	4	22	yes	no	yes
2009	242	no	10	MM	CM					10.5	11	10.745	yes	2	20	yes	yes	yes
2009	243	no	11	MM	CF					10.5	11	10.745	yes	2	20	yes	no	yes
2009	244	no	17	MF	CM					10.5	11	10.745	yes	2	20	yes	no	yes
2009	245	no	12	MM	CF					10.5	11	10.745	no	2	22	yes	yes	yes
2009	246	no	9	MM	CF					10.5	11	10.745	no	1	20	yes	yes	yes
2009	247	no	3	MM	CM					10.5	11	10.745	no	0	20	yes	yes	yes
2009	248	no	5	MM	CM					10.5	11	10.745	no	0	19	yes	no	yes
2009	249	no	18	MM	CF					10.5	11	10.745	no	0	20	yes	no	yes
2009	250	no	10	MM	CF					14	7	10.57	no	0	19	yes	no	yes
2009	251	no	15	MM	CF					14	7	10.57	no	0	19	yes	yes	yes
2009	252	no	1	MF	CF					13	8	10.55	no	0	22	yes	yes	no
2009	253	no	1	MF	CF					12	9	10.53	no	0	20	yes	yes	yes
2009	254	no	7	MF	CF					12	9	10.53	no	0	19	yes	yes	yes
2009	255	no	12	MM	CM					12	9	10.53	no	0	19	yes	yes	no
2009	256	no	14	FF	CF					12	9	10.53	no	0	19	yes	yes	yes
2009	257	no	19	MM	CF					12	9	10.53	no	0	20	yes	no	yes
2009	258	no	5	MM	CF					11	10	10.51	no	4	21	yes	yes	yes
2009	259	no	18	MM	CM					11	10	10.51	no	3	20	yes	no	yes
2009	260	no	3	MM	CM					11	10	10.51	yes	2	20	yes	yes	yes
2009	261	no	5	MM	CF					11	10	10.51	yes	2	21	yes	yes	yes
2009	262	no	8	MF	CF					11	10	10.51	yes	2	22	yes	no	yes
2009	263	no	7	MF	CF					11	10	10.51	no	2	20	yes	no	yes
2009	264	no	5	MM	CF					11	10	10.51	no	2	21	yes	yes	yes
2009	265	no	10	MM	CM					11	10	10.51	no	2	20	yes	no	yes
2009	266	no	2	MM	CF					11	10	10.51	no	0	19	yes	no	yes
2009	267	no	2	MM	CF					11	10	10.51	no	0	20	no	no	no
2009	268	no	5	MM	CF					11	10	10.51	no	0	20	yes	no	yes
2009	269	no	6	MF	CF					11	10	10.51	no	0	19	yes	yes	yes
2009	270	no	15	MM	CF					11	10	10.51	no	0	19	yes	no	yes
2009	271	no	17	MF	CM					11	10	10.51	no	0	19	yes	yes	yes
2009	272	no	17	MF	CF					11	10	10.51	no	0	20	yes	yes	no
2009	273	no	20	MM	CF					11	10	10.51	no	0	20	yes	yes	yes
2009	274	no	15	MM	CM					12.5	8	10.295	no	0	20	yes	yes	yes
2009	275	no	19	MM	CF					12.5	8	10.295	no	0	19	yes	no	yes
2009	276	no	9	MM	CF					11.5	9	10.275	yes	2	19	yes	yes	yes
2009	277	no	2	MM	CF					11.5	9	10.275	no	0	18	yes	no	yes
2009	278	no	2	MM	CM					11.5	9	10.275	no	0	21	yes	yes	yes
2009	279	no	4	MM	CF					11.5	9	10.275	no	0	20	yes	no	yes
2009	280	no	5	MM	CM					11.5	9	10.275	no	0	19	yes	no	yes
2009	281	no	16	MF	CF					11.5	9	10.275	no	0	21	yes	yes	no
2009	282	no	11	MM	CF					10.5	10	10.255	no	6	22	yes	no	yes
2009	283	no	5	MM	CM					10.5	10	10.255	no	4	22	yes	no	yes
2009	284	no	18	MM	CM					10.5	10	10.255	yes	2	21	yes	no	yes
2009	285	no	2	MM	CF					10.5	10	10.255	no	0	19	yes	no	yes
2009	286	no	5	MM	CF					10.5	10	10.255	no	0	20	yes	yes	yes
2009	287	no	10	MM	CM					10.5	10	10.255	no	0	20	yes	yes	yes
2009	288	no	17	MF	CF					10.5	10	10.255	no	0	19	yes	no	yes
2009	289	no	20	MM	CF					10.5	10	10.255	no	0	19	yes	yes	no
2009	290	no	4	MM	CM					12	8	10.04	yes	0	36	yes	yes	no
2009	291	no	21	MM	CF					12	8	10.04	no	0	20	yes	yes	yes
2009	292	no	4	MM	CF					11	9	10.02	no	2	22	yes	no	yes
2009	293	no	11	MM	CF					11	9	10.02	no	2	21	yes	no	yes
2009	294	no	11	MM	CF					11	9	10.02	no	2	21	yes	yes	yes
2009	295	no	4	MM	CF					11	9	10.02	no	0	21	yes	yes	yes
2009	296	no	4	MM	CM					11	9	10.02	no	0	28	yes	yes	no
2009	297	no	17	MF	CF					11	9	10.02	no	0	19	yes	yes	yes
2009	298	no	18	MM	CM					11	9	10.02	no	0	20	yes	no	yes
2009	299	no	5	MM	CM					14.5	5	9.845	yes	0	26	yes	no	no
2009	300	no	9	MM	CF					11.5	8	9.785	no	0	19	yes	yes	no
2009	301	no	15	MM	CF					11.5	8	9.785	no	0	20	yes	yes	yes
2009	302	no	16	MF	CF					11.5	8	9.785	no	0	24	yes	yes	no
2009	303	no	11	MM	CF					10.5	9	9.765	yes	2	22	yes	yes	no
2009	304	no	14	FF	CF					10.5	9	9.765	no	9	25	yes	no	no
2009	305	no	13	MM	CF					10.5	9	9.765	no	2	20	yes	no	yes
2009	306	no	17	MF	CF					10.5	9	9.765	no	2	20	yes	no	yes
2009	307	no	2	MM	CF					10.5	9	9.765	no	0	19	yes	no	yes
2009	308	no	4	MM	CF					10.5	9	9.765	no	0	20	yes	yes	yes
2009	309	no	6	MF	CM					11	8	9.53	yes	2	19	yes	no	yes
2009	310	no	4	MM	CF					11	8	9.53	no	0	21	yes	yes	yes
2009	311	no	4	MM	CF					11	8	9.53	no	0	20	yes	no	yes
2009	312	no	4	MM	CF					11	8	9.53	no	0	19	yes	no	yes
2009	313	no	5	MM	CM					11	8	9.53	no	0	19	yes	no	yes
2009	314	no	1	MF	CF					11.5	7	9.295	no	0	20	yes	yes	yes
2009	315	no	2	MM	CF					11.5	7	9.295	no	0	22	yes	yes	yes
2009	316	no	16	MF	CF					10.5	8	9.275	no	6	23	yes	no	yes
2009	317	no	17	MF	CF					10.5	8	9.275	yes	4	22	yes	yes	yes
2009	318	no	11	MM	CM					10.5	8	9.275	yes	2	20	yes	yes	no
2009	319	no	13	MM	CM					10.5	8	9.275	no	2	21	yes	yes	no
2009	320	no	17	MF	CF					10.5	8	9.275	no	2	20	yes	no	yes
2009	321	no	4	MM	CM					10.5	8	9.275	yes	0	23	yes	yes	no
2009	322	no	13	MM	CF					10.5	8	9.275	no	0	22	yes	no	yes
2009	323	no	16	MF	CF					13	5	9.08	no	0	19	yes	yes	yes
2009	324	no	16	MF	CF					11	7	9.04	no	1	21	yes	no	yes
2009	325	no	4	MM	CF					11	7	9.04	no	0	18	yes	no	yes
2009	326	no	19	MM	CF					11	7	9.04	no	0	20	yes	yes	yes
2009	327	no	1	MF	CF					12.5	5	8.825	no	2	21	yes	yes	yes
2009	328	no	14	FF	CF					12.5	5	8.825	yes	0	20	yes	yes	yes
2009	329	no	19	MM	CM					12.5	5	8.825	no	0	20	yes	no	yes
2009	330	no	8	MF	CF					11.5	6	8.805	no	0	19	yes	no	no
2009	331	no	15	MM	CF					11.5	6	8.805	no	0	19	yes	no	no
2009	332	no	16	MF	CM					11.5	6	8.805	no	0	24	yes	no	yes
2009	333	no	19	MM	CF					11.5	6	8.805	no	0	19	yes	yes	no
2009	334	no	1	MF	CF					10.5	7	8.785	no	2	21	yes	no	yes
2009	335	no	19	MM	CF					10.5	7	8.785	no	0	19	yes	yes	no
2009	336	no	16	MF	CF					12	5	8.57	no	0	19	yes	no	yes
2009	337	no	1	MF	CF					12.5	4	8.335	no	2	20	yes	yes	yes
2009	338	no	2	MM	CM					11.5	5	8.315	yes	2	21	yes	yes	yes
2009	339	no	1	MF	CF					11.5	5	8.315	no	0	34	yes	yes	no
2009	340	no	8	MF	CF					10.5	6	8.295	no	4	21	yes	no	yes
2009	341	no	4	MM	CF					10.5	6	8.295	yes	2	21	yes	no	yes
2009	342	no	4	MM	CF					10.5	6	8.295	no	0	19	yes	yes	yes
2009	343	no	16	MF	CF					10.5	6	8.295	no	0	19	yes	yes	yes
2009	344	no	1	MF	CF					12	4	8.08	no	0	19	yes	no	yes
2009	345	no	8	MF	CM					11	5	8.06	no	0	19	yes	yes	yes
2009	346	no	19	MM	CF					10.5	5	7.805	no	0	19	yes	yes	yes
2009	347	no	1	MF	CM					13	2	7.61	yes	0	27	yes	yes	no
2009	348	no	10	MM	CM					11	4	7.57	yes	0	25	yes	yes	no
2009	349	no	2	MM	CM					11	4	7.57	no	0	19	yes	yes	no
2009	351	no	17	MF	CM					10.5	4	7.315	yes	3	22	yes	yes	yes
2009	352	no	13	MM	CF					10.5	4	7.315	no	0	52	yes	yes	no
2009	354	no	21	MM	CM					12	2	7.1	no	2	19	no	no	no
2009	355	no	2	MM	CF					12	2	7.1	no	0	18	yes	yes	yes
2009	362	no	1	MF	CF					11	2	6.59	no	2	21	yes	no	yes
2009	363	no	1	MF	CF					11	2	6.59	no	2	20	yes	no	yes
2009	364	no	10	MM	CM					11	2	6.59	no	0	27	yes	yes	yes
2009	377	no	1	MF	CF					11	1	6.1	no	0	24	yes	no	yes
2009	382	no	1	MF	CF					10.5	1	5.845	no	2	21	yes	yes	no
2010	1	yes	3	MM	CF	15	15	15	15	14	15	14.49	yes	0	29	no	yes	no
2010	2	yes	12	MM	CM	15	15	15	15	14	15	14.49	no	0	18	no	no	yes
2010	3	yes	5	MM	CF	15	14	14	14	14.5	14.25	14.38	no	0	19	no	no	no
2010	4	yes	2	MM	CF	14.5	13.5	14	14	14.5	14	14.26	no	0	19	no	no	yes
2010	5	yes	20	MM	CF	14	14	15	15	14	14.5	14.25	no	0	19	no	yes	yes
2010	6	yes	3	MM	CF	15	15	15	15	13.5	15	14.24	no	2	20	no	yes	yes
2010	7	yes	3	MM	CM	15	15	15	15	13.5	15	14.24	no	0	19	no	no	yes
2010	8	yes	18	MM	CM	15	15	15	15	13.5	15	14.24	no	0	19	no	yes	yes
2010	9	yes	9	MM	CF	15	15	14	15	13.5	14.75	14.11	no	2	20	no	yes	yes
2010	10	yes	17	MM	CF	14	15	15	15	13.5	14.75	14.11	no	0	20	no	no	yes
2010	11	yes	2	MM	CF	15	13.5	15	15	13.5	14.63	14.05	no	0	19	no	yes	yes
2010	12	yes	5	MM	CM	15	13	14	14	14	14	14	yes	2	21	no	no	yes
2010	13	yes	12	MM	CF	14	14	14	14	14	14	14	no	0	19	no	no	yes
2010	14	yes	5	MM	CM	14	14	15	15	13.5	14.5	13.99	no	2	20	no	no	yes
2010	15	yes	9	MM	CF	15	15	13	15	13.5	14.5	13.99	no	0	19	no	yes	yes
2010	16	yes	20	MM	CM	15	14	14	15	13.5	14.5	13.99	no	0	19	no	yes	no
2010	17	yes	17	MM	CF	15	13	15	15	13.5	14.5	13.99	no	0	19	no	no	yes
2010	18	yes	1	MM	CM	15	15	15	15	13	15	13.98	no	0	19	no	yes	yes
2010	19	yes	2	MM	CF	15	15	15	15	13	15	13.98	no	0	20	no	no	yes
2010	20	yes	11	MF	CF	15	15	15	15	13	15	13.98	no	0	20	no	yes	yes
2010	21	yes	6	MM	CF	13	14	13	13	14.5	13.25	13.89	no	0	20	no	no	yes
2010	22	yes	7	MM	CM	14	14	13	14	14	13.75	13.88	no	0	19	no	no	no
2010	23	yes	9	MM	CM	14	15	12	14	14	13.75	13.88	no	0	19	no	no	yes
2010	24	yes	12	MM	CF	13	13	13	13	14.5	13	13.77	no	0	20	no	no	no
2010	25	yes	6	MM	CF	13	15	14	14	13.5	14	13.75	no	0	19	no	yes	yes
2010	26	yes	22	MF	CM	14	15	13	14	13.5	14	13.75	no	0	17	no	yes	yes
2010	27	yes	19	FF	CM	15	15	15	15	12.5	15	13.73	yes	2	21	no	no	yes
2010	28	yes	21	MF	CF	15	15	15	15	12.5	15	13.73	no	1	18	yes	no	no
2010	29	yes	10	MF	CF	15	15	15	15	12.5	15	13.73	no	0	19	no	yes	yes
2010	30	yes	1	MM	CF	15	15	15	15	12.5	15	13.73	no	0	19	no	yes	yes
2010	31	yes	17	MM	CF	13	14	14	14	13.5	13.75	13.62	no	2	19	no	yes	yes
2010	32	yes	4	MM	CF	14	15	12	14	13.5	13.75	13.62	no	0	20	no	yes	yes
2010	33	yes	5	MM	CF	14	14	13	14	13.5	13.75	13.62	no	0	20	no	yes	yes
2010	34	yes	2	MM	CM	13	14	14	14	13.5	13.75	13.62	no	0	20	no	no	yes
2010	35	yes	7	MM	CF	14	14	15	14	13	14.25	13.61	no	0	18	no	yes	yes
2010	36	yes	18	MM	CF	14	13	15	15	13	14.25	13.61	no	0	18	no	yes	yes
2010	37	yes	21	MF	CM	14	15	15	15	12.5	14.75	13.6	yes	2	21	no	yes	yes
2010	38	yes	11	MF	CF	13	13	13	13	14	13	13.51	no	0	28	no	yes	no
2010	39	yes	2	MM	CF	14	14	12	14	13.5	13.5	13.5	no	0	19	no	yes	yes
2010	40	yes	6	MM	CF	14	13	15	14	13	14	13.49	no	0	20	no	yes	yes
2010	41	yes	20	MM	CM	14	14	14	14	13	14	13.49	no	0	18	no	yes	yes
2010	42	yes	3	MM	CF	14	14	14	14	13	14	13.49	no	0	19	no	yes	yes
2010	43	yes	1	MM	CM	15	15	15	15	12	15	13.47	yes	2	20	no	yes	yes
2010	44	yes	1	MM	CF	15	15	15	15	12	15	13.47	no	0	20	no	no	yes
2010	45	yes	21	MF	CM	15	15	15	15	12	15	13.47	no	0	19	no	no	yes
2010	46	yes	4	MM	CF	13	14	14	14	13	13.75	13.37	no	0	19	no	yes	yes
2010	47	yes	7	MM	CF	14	15	14	14	12.5	14.25	13.36	no	0	21	no	no	yes
2010	48	yes	7	MM	CF	14	14	15	14	12.5	14.25	13.36	no	0	20	no	yes	yes
2010	49	yes	21	MF	CM	15	15	14	15	12	14.75	13.35	no	0	19	no	yes	yes
2010	50	yes	19	FF	CF	14.5	14	14	14	12.5	14.13	13.3	yes	2	20	no	no	yes
2010	51	yes	19	FF	CF	14	14	14	14.5	12.5	14.13	13.3	yes	2	20	no	yes	yes
2010	52	yes	12	MM	CF	13	13	13	13	13.5	13	13.26	no	0	19	no	yes	yes
2010	53	yes	5	MM	CF	13	13	14	14	13	13.5	13.25	no	0	20	no	yes	yes
2010	54	yes	6	MM	CM	14	14	14	14	12.5	14	13.24	yes	8	23	no	yes	yes
2010	55	yes	7	MM	CF	15	13	14	14	12.5	14	13.24	no	0	20	no	no	yes
2010	56	yes	12	MM	CF	14	14	14	14	12.5	14	13.24	no	0	20	no	yes	yes
2010	57	yes	6	MM	CF	14	14	14	14	12.5	14	13.24	no	0	19	no	yes	yes
2010	58	yes	3	MM	CF	14	14	14	14	12.5	14	13.24	no	0	19	no	yes	yes
2010	59	yes	5	MM	CM	14	14	14	14	12.5	14	13.24	no	0	20	no	yes	no
2010	60	yes	5	MM	CF	15	13	15	15	12	14.5	13.23	no	0	19	no	yes	yes
2010	61	yes	3	MM	CF	15	15	15	15	11.5	15	13.22	yes	4	20	no	no	yes
2010	62	yes	12	MM	CM	15	15	15	15	11.5	15	13.22	yes	2	20	no	yes	yes
2010	63	yes	7	MM	CF	15	15	15	15	11.5	15	13.22	no	4	22	no	yes	yes
2010	64	yes	7	MM	CF	15	15	15	15	11.5	15	13.22	no	2	20	no	yes	yes
2010	65	yes	1	MM	CF	15	15	15	15	11.5	15	13.22	no	2	20	no	no	yes
2010	66	yes	11	MF	CF	15	15	15	15	11.5	15	13.22	no	2	20	no	no	yes
2010	67	yes	1	MM	CF	15	15	15	15	11.5	15	13.22	no	0	19	no	yes	yes
2010	68	yes	19	FF	CM	15	15	15	15	11.5	15	13.22	no	0	19	no	no	yes
2010	69	yes	11	MF	CM	15	15	15	15	11.5	15	13.22	no	0	18	no	no	yes
2010	70	yes	1	MM	CF	15	15	15	15	11.5	15	13.22	no	0	20	no	yes	yes
2010	71	yes	20	MM	CF	12	13	13	13	13.5	12.75	13.13	no	0	20	no	no	yes
2010	72	yes	9	MM	CF	15	15	12	15	12	14.25	13.1	yes	2	21	no	yes	yes
2010	73	yes	4	MM	CM	14	14	15	14	12	14.25	13.1	yes	2	21	no	no	yes
2010	74	yes	7	MM	CM	14	15	14	14	12	14.25	13.1	yes	2	20	no	yes	yes
2010	75	yes	22	MF	CM	15	14	15	15	11.5	14.75	13.09	yes	2	21	no	no	yes
2010	76	yes	13	MM	CF	14	15	15	15	11.5	14.75	13.09	no	4	21	no	no	yes
2010	77	yes	19	FF	CF	15	14.5	14.5	15	11.5	14.75	13.09	no	2	21	no	no	yes
2010	78	yes	21	MF	CF	15	14	15	15	11.5	14.75	13.09	no	0	20	no	no	yes
2010	79	yes	11	MF	CF	12	12	12	12	14	12	13.02	no	0	20	no	yes	yes
2010	80	yes	3	MM	CM	12	12	12	12	14	12	13.02	no	0	20	no	no	yes
2010	81	yes	11	MF	CF	12	12	12	12	14	12	13.02	no	0	20	no	yes	yes
2010	82	yes	22	MF	CF	12	14	13	13	13	13	13	no	0	19	no	yes	yes
2010	83	yes	5	MM	CM	14	13	12	13	13	13	13	no	0	27	no	yes	no
2010	84	yes	3	MM	CM	14	14	14	14	12	14	12.98	no	0	19	no	no	yes
2010	85	yes	3	MM	CM	14	14	14	14	12	14	12.98	no	0	20	no	no	no
2010	86	yes	23	MM	CM	13	14	15	14	12	14	12.98	no	0	20	no	yes	yes
2010	87	yes	19	FF	CM	13.5	13.5	15	14	12	14	12.98	no	0	20	no	yes	yes
2010	88	yes	17	MM	CM	15	15	15	15	11	15	12.96	yes	2	20	no	no	yes
2010	89	yes	7	MM	CF	12	12	13	12	13.5	12.25	12.89	no	0	20	no	no	yes
2010	90	yes	6	MM	CF	13	13	12	13	13	12.75	12.88	no	2	20	no	yes	yes
2010	91	yes	3	MM	CM	13	12	13	13	13	12.75	12.88	no	0	20	no	yes	yes
2010	92	yes	4	MM	CF	14	13	12	14	12.5	13.25	12.87	no	0	19	no	no	yes
2010	93	yes	10	MF	CF	13	14	13	13	12.5	13.25	12.87	no	0	20	no	no	yes
2010	94	yes	22	MF	CF	13	14	13	13	12.5	13.25	12.87	no	0	19	no	yes	yes
2010	95	yes	3	MM	CF	14	14	15	14	11.5	14.25	12.85	no	2	21	no	yes	yes
2010	96	yes	2	MM	CM	14.5	12	14	14	12	13.63	12.8	no	0	18	no	yes	yes
2010	97	yes	3	MM	CM	12	12	12	12	13.5	12	12.77	no	0	19	no	yes	no
2010	98	yes	5	MM	CF	12	13	13	14	12.5	13	12.75	no	0	19	no	yes	yes
2010	99	yes	9	MM	CF	13	14	12	13	12.5	13	12.75	no	0	19	no	no	yes
2010	100	yes	16	MM	CF	14	13	12	13	12.5	13	12.75	no	0	29	no	no	no
2010	101	yes	20	MM	CM	13	13	13	13	12.5	13	12.75	no	0	20	no	yes	yes
2010	102	yes	20	MM	CM	13	14	13	14	12	13.5	12.74	no	0	19	no	yes	yes
2010	103	yes	20	MM	CF	13	14	13	14	12	13.5	12.74	no	0	19	no	no	yes
2010	104	yes	2	MM	CF	14.5	12	13.5	14	12	13.5	12.74	no	0	19	no	yes	yes
2010	105	yes	15	MM	CM	14	14	14	14	11.5	14	12.73	yes	2	20	no	yes	yes
2010	106	yes	16	MM	CM	14	14	14	14	11.5	14	12.73	yes	2	20	no	no	yes
2010	107	yes	14	MF	CF	14	14	14	14	11.5	14	12.73	yes	2	19	no	yes	yes
2010	108	yes	12	MM	CF	14	14	14	14	11.5	14	12.73	no	2	35	no	yes	no
2010	109	yes	12	MM	CM	14	14	14	14	11.5	14	12.73	no	2	21	no	no	no
2010	110	yes	11	MF	CF	14	14	14	14	11.5	14	12.73	no	0	19	yes	yes	yes
2010	111	yes	16	MM	CM	13	14	15	14	11.5	14	12.73	no	0	19	no	yes	yes
2010	112	yes	2	MM	CM	14	13.5	13	13	12	13.38	12.67	no	0	20	no	yes	yes
2010	113	yes	7	MM	CF	13	10	8	10	15	10.25	12.67	no	0	29	no	yes	no
2010	114	yes	23	MM	CF	13	12	9	13	13.5	11.75	12.64	no	0	19	no	yes	yes
2010	115	yes	9	MM	CM	12	12	13	12	13	12.25	12.63	no	0	20	no	no	yes
2010	116	yes	4	MM	CM	13	12	13	13	12.5	12.75	12.62	no	0	21	no	yes	no
2010	117	yes	7	MM	CF	14	14	13	14	11.5	13.75	12.6	no	1	19	yes	no	yes
2010	118	yes	17	MM	CF	14	10	9	11	14	11	12.53	no	0	19	no	no	yes
2010	119	yes	10	MF	CF	11	9	15	11	13.5	11.5	12.52	no	2	20	no	yes	yes
2010	120	yes	2	MM	CM	13	11	12	12	13	12	12.51	no	10	23	no	no	no
2010	121	yes	12	MM	CF	12	12	12	12	13	12	12.51	no	0	24	no	yes	no
2010	122	yes	3	MM	CF	12	12	12	12	13	12	12.51	no	0	19	no	yes	yes
2010	123	yes	3	MM	CM	12	12	12	12	13	12	12.51	no	0	19	no	no	yes
2010	124	yes	12	MM	CM	13	13	13	13	12	13	12.49	no	0	19	no	yes	yes
2010	125	yes	2	MM	CF	13	15	12	14	11.5	13.5	12.48	yes	2	22	no	yes	no
2010	126	yes	5	MM	CF	14	12	14	14	11.5	13.5	12.48	no	2	21	no	yes	yes
2010	127	yes	19	FF	CF	12	10.5	11	12	13.5	11.38	12.46	no	0	28	no	yes	no
2010	128	yes	13	MM	CM	11	11	10	11	14	10.75	12.41	no	0	20	no	yes	yes
2010	129	yes	22	MF	CM	12	14	7	12	13.5	11.25	12.4	no	0	24	no	yes	no
2010	130	yes	7	MM	CF	13	12	12	12	12.5	12.25	12.38	no	0	20	no	no	yes
2010	131	yes	4	MM	CF	12	14	12	13	12	12.75	12.37	no	0	19	no	no	yes
2010	132	yes	22	MF	CM	10	13	15	13	12	12.75	12.37	no	0	20	no	yes	yes
2010	133	yes	12	MM	CF	12	10	10	12	13.5	11	12.28	no	2	20	no	no	yes
2010	134	yes	12	MM	CF	12	12	10	10	13.5	11	12.28	no	0	19	no	no	yes
2010	135	yes	2	MM	CM	11	10.5	13	11.5	13	11.5	12.27	no	0	19	no	no	yes
2010	136	yes	12	MM	CF	12	12	12	12	12.5	12	12.26	no	0	19	no	no	yes
2010	137	yes	16	MM	CM	12	12	12	12	12.5	12	12.26	no	0	19	no	yes	yes
2010	138	yes	16	MM	CF	13	11	12	12	12.5	12	12.26	no	0	19	no	no	yes
2010	139	yes	16	MM	CF	12	13	11	12	12.5	12	12.26	no	0	18	no	yes	yes
2010	140	yes	16	MM	CM	12	12	12	12	12.5	12	12.26	no	0	20	no	no	yes
2010	141	yes	20	MM	CF	12	11	13	12	12.5	12	12.26	no	0	20	no	no	yes
2010	142	yes	9	MM	CM	14	12	12	14	11.5	13	12.24	no	2	20	no	yes	yes
2010	143	yes	6	MM	CM	13	14	12	13	11.5	13	12.24	no	6	22	no	no	yes
2010	144	yes	3	MM	CF	13	13	13	13	11.5	13	12.24	no	0	20	no	yes	yes
2010	145	yes	12	MM	CF	13	13	13	13	11.5	13	12.24	no	0	20	no	no	yes
2010	146	yes	17	MM	CM	12	14	13	13	11.5	13	12.24	no	0	20	no	yes	yes
2010	147	yes	20	MM	CF	13	15	11	13	11.5	13	12.24	no	0	20	no	no	yes
2010	148	yes	9	MM	CF	14	12	13	13	11.5	13	12.24	no	0	19	no	yes	yes
2010	149	yes	5	MM	CF	8	11	11	11	14	10.25	12.16	no	0	19	no	yes	no
2010	150	yes	2	MM	CF	10.5	10.5	9.5	10.5	14	10.25	12.16	no	0	19	no	yes	yes
2010	151	yes	2	MM	CF	12	13	10.5	11.5	12.5	11.75	12.13	no	0	20	no	yes	yes
2010	152	yes	5	MM	CF	13	12	9	13	12.5	11.75	12.13	no	0	20	no	yes	yes
2010	153	yes	22	MF	CF	12	12	13	12	12	12.25	12.12	no	0	20	no	yes	yes
2010	154	yes	19	FF	CM	15	9.5	14	12.5	11.5	12.75	12.11	no	6	23	no	no	yes
2010	155	yes	7	MM	CF	12	12	14	13	11.5	12.75	12.11	no	2	21	no	yes	yes
2010	156	yes	6	MM	CF	13	12	13	13	11.5	12.75	12.11	no	0	19	no	yes	no
2010	157	yes	2	MM	CM	12	14	12	13	11.5	12.75	12.11	no	0	20	no	yes	yes
2010	158	yes	2	MM	CF	12	13.5	12.5	13	11.5	12.75	12.11	no	0	20	no	yes	yes
2010	159	yes	6	MM	CM	13	14	13	13	11	13.25	12.1	yes	2	20	no	no	yes
2010	160	yes	14	MF	CF	10	10	10	10	14	10	12.04	no	0	20	no	yes	yes
2010	161	no	17	MM	CF	12	11	10	11	13	11	12.02	no	0	19	no	yes	yes
2010	162	no	3	MM	CF	12	12	12	12	12	12	12	no	0	20	no	no	yes
2010	163	no	14	MF	CF	12	12	12	12	12	12	12	no	0	20	no	yes	no
2010	164	no	14	MF	CF	11	12	13	12	12	12	12	no	0	20	no	yes	yes
2010	165	no	22	MF	CF	12	13	11	12	12	12	12	no	0	19	no	yes	yes
2010	166	no	20	MM	CF	12	13	11	12	12	12	12	no	0	19	no	yes	yes
2010	167	no	6	MM	CF	12	12	12	12	12	12	12	no	0	20	no	no	yes
2010	168	no	9	MM	CF	12	11	13	12	12	12	12	no	0	19	no	no	yes
2010	169	no	2	MM	CF	12	13	11	12	12	12	12	no	0	19	no	yes	yes
2010	170	no	20	MM	CF	14	11	12	13	11.5	12.5	11.99	no	0	20	no	yes	yes
2010	171	no	5	MM	CM	12	12	14	12	11.5	12.5	11.99	no	0	20	no	no	yes
2010	172	no	3	MM	CM	13	13	13	13	11	13	11.98	yes	6	23	no	yes	yes
2010	173	no	18	MM	CF	10	10	9	10	14	9.75	11.92	no	0	21	no	yes	no
2010	174	no	5	MM	CF	11	12	11	11	12.5	11.25	11.89	no	2	21	no	yes	yes
2010	175	no	3	MM	CF	12	11	11	11	12.5	11.25	11.89	no	0	19	no	yes	yes
2010	176	no	20	MM	CM	11	11	13	12	12	11.75	11.88	no	0	19	no	yes	yes
2010	177	no	9	MM	CF	13	12	10	12	12	11.75	11.88	no	4	22	no	yes	yes
2010	178	no	4	MM	CF	13	12	12	12	11.5	12.25	11.87	no	2	20	no	no	no
2010	179	no	6	MM	CM	12	12	13	12	11.5	12.25	11.87	no	0	19	no	yes	yes
2010	180	no	13	MM	CF	12	8	10	10	13.5	10	11.79	no	2	21	no	no	yes
2010	181	no	16	MM	CF	9	11	10	10	13.5	10	11.79	no	0	20	no	yes	yes
2010	182	no	16	MM	CF	11	9	10	10	13.5	10	11.79	no	0	19	no	yes	yes
2010	183	no	16	MM	CM	10	11	12	11	12.5	11	11.77	yes	2	20	no	no	yes
2010	184	no	3	MM	CM	11	11	11	11	12.5	11	11.77	no	0	20	no	no	yes
2010	185	no	16	MM	CM	10	12	11	11	12.5	11	11.77	no	0	19	no	yes	no
2010	186	no	3	MM	CM	12	12	12	12	11.5	12	11.75	yes	2	20	no	yes	yes
2010	187	no	16	MM	CF	12	12	12	12	11.5	12	11.75	no	2	21	no	yes	yes
2010	188	no	16	MM	CF	13	12	11	12	11.5	12	11.75	no	2	20	no	yes	yes
2010	189	no	12	MM	CF	12	12	12	12	11.5	12	11.75	no	0	20	no	yes	yes
2010	190	no	15	MM	CM	12	12	12	12	11.5	12	11.75	no	0	20	no	no	yes
2010	191	no	6	MM	CM	13	12	11	12	11.5	12	11.75	no	0	17	no	yes	yes
2010	192	no	5	MM	CF	9	11	11	10	13	10.25	11.65	no	0	20	no	yes	yes
2010	193	no	5	MM	CF	10	10	11	10	13	10.25	11.65	no	0	20	no	no	yes
2010	194	no	23	MM	CF	12	11	8	10	13	10.25	11.65	no	0	18	no	yes	yes
2010	195	no	22	MF	CF	11	11	10	11	12.5	10.75	11.64	no	0	20	no	yes	yes
2010	196	no	3	MM	CF	12	11	11	11	12	11.25	11.63	no	0	18	no	yes	yes
2010	197	no	5	MM	CF	12	11	12	12	11.5	11.75	11.62	no	2	20	no	yes	yes
2010	198	no	20	MM	CF	12	11	12	12	11.5	11.75	11.62	no	2	20	no	no	yes
2010	199	no	11	MF	CF	9	9	9	9	14	9	11.55	no	0	19	no	no	yes
2010	200	no	11	MF	CF	9	9	9	9	14	9	11.55	no	0	21	no	no	yes
2010	201	no	9	MM	CM	8	9	11	10	13.5	9.5	11.54	no	0	18	no	no	yes
2010	202	no	16	MM	CF	10	10	10	10	13	10	11.53	no	0	19	no	yes	yes
2010	203	no	16	MM	CF	10	10	10	10	13	10	11.53	no	0	20	no	no	yes
2010	204	no	18	MM	CF	10	10	10	10	13	10	11.53	no	0	20	no	yes	yes
2010	205	no	16	MM	CF	11	9	10	10	13	10	11.53	no	0	18	no	yes	yes
2010	206	no	18	MM	CF	11.5	12	9	11.5	12	11	11.51	no	0	19	no	no	no
2010	207	no	12	MM	CF	12	10	11	11	12	11	11.51	no	2	21	no	yes	yes
2010	208	no	12	MM	CM	13	10	11	10	12	11	11.51	no	0	20	no	yes	yes
2010	209	no	17	MM	CF	11	13	10	12	11.5	11.5	11.5	no	0	20	no	yes	yes
2010	210	no	4	MM	CF	13	12	9	12	11.5	11.5	11.5	no	0	19	no	yes	yes
2010	211	no	9	MM	CF	6	9	14	10	13	9.75	11.41	no	0	18	no	yes	yes
2010	212	no	4	MM	CF	11	9	12	9	12.5	10.25	11.4	no	2	20	no	no	yes
2010	213	no	22	MF	CF	11	8	13	11	12	10.75	11.39	no	0	18	no	no	yes
2010	214	no	5	MM	CF	10	10	12	11	12	10.75	11.39	no	0	19	no	yes	yes
2010	215	no	20	MM	CM	13	10	11	11	11.5	11.25	11.38	no	2	20	no	yes	yes
2010	216	no	7	MM	CM	10	10	14	11	11.5	11.25	11.38	no	0	20	no	no	yes
2010	217	no	11	MF	CM	9	9	9	9	13.5	9	11.3	yes	2	20	no	yes	yes
2010	218	no	16	MM	CF	8	10	9	9	13.5	9	11.3	no	0	20	no	no	yes
2010	219	no	3	MM	CF	9	9	9	9	13.5	9	11.3	no	0	18	yes	no	no
2010	220	no	11	MF	CF	9	9	9	9	13.5	9	11.3	no	0	19	no	no	yes
2010	221	no	11	MF	CF	9	9	9	9	13.5	9	11.3	no	0	20	no	no	yes
2010	222	no	7	MM	CF	10	10	10	10	12.5	10	11.28	no	0	20	no	yes	yes
2010	223	no	17	MM	CF	10	8	12	10	12.5	10	11.28	no	0	20	no	no	yes
2010	224	no	12	MM	CM	10	10	10	10	12.5	10	11.28	no	0	19	no	yes	yes
2010	225	no	16	MM	CF	12	10	11	11	11.5	11	11.26	no	2	21	no	yes	yes
2010	226	no	7	MM	CF	12	12	9	11	11.5	11	11.26	no	0	20	no	no	yes
2010	227	no	16	MM	CF	12	11	10	11	11.5	11	11.26	no	0	18	no	no	yes
2010	228	no	12	MM	CF	12	10	11	11	11.5	11	11.26	no	0	19	no	no	yes
2010	229	no	23	MM	CF	12	12	10	12	11	11.5	11.25	yes	2	21	no	no	yes
2010	230	no	2	MM	CF	10	8	11.5	9.5	12.5	9.75	11.15	no	0	20	no	yes	yes
2010	231	no	23	MM	CF	12	11	11	9	11.5	10.75	11.13	no	2	21	no	no	yes
2010	232	no	4	MM	CM	9	8	9	12	12.5	9.5	11.03	no	0	19	no	yes	yes
2010	233	no	20	MM	CF	10	10	10	10	12	10	11.02	no	2	19	no	yes	yes
2010	234	no	9	MM	CF	12	10	8	10	12	10	11.02	no	2	20	yes	no	no
2010	235	no	16	MM	CF	10	10	10	10	12	10	11.02	no	0	20	no	yes	yes
2010	236	no	6	MM	CF	10	10	11	11	11.5	10.5	11.01	no	0	20	no	no	yes
2010	237	no	12	MM	CF	11	11	11	11	11	11	11	yes	2	20	no	no	yes
2010	238	no	6	MM	CM	11	10	12	11	11	11	11	yes	2	21	no	yes	yes
2010	239	no	12	MM	CF	11	11	11	11	11	11	11	yes	2	20	no	no	yes
2010	240	no	12	MM	CM	11	11	11	11	11	11	11	yes	2	19	no	no	yes
2010	241	no	19	FF	CM	12	9	7	9.5	12.5	9.38	10.97	yes	2	20	no	yes	yes
2010	242	no	2	MM	CM	10.5	10	10.5	10.5	11.5	10.38	10.95	no	0	19	no	yes	no
2010	243	no	4	MM	CF	12	8	8	9	12.5	9.25	10.91	no	0	19	no	no	yes
2010	244	no	18	MM	CF	9	10	9	9	12.5	9.25	10.91	no	0	20	no	yes	yes
2010	245	no	4	MM	CF	11	9	9	10	12	9.75	10.9	no	0	20	no	no	no
2010	246	no	7	MM	CF	11	10	8	10	12	9.75	10.9	no	0	19	no	no	yes
2010	247	no	9	MM	CM	10	9	10	10	12	9.75	10.9	no	0	19	no	no	yes
2010	248	no	3	MM	CF	10	10	11	10	11.5	10.25	10.89	no	0	19	no	yes	yes
2010	249	no	5	MM	CF	11	12	9	11	11	10.75	10.88	yes	6	22	no	no	yes
2010	250	no	12	MM	CM	8	8	8	8	13.5	8	10.81	yes	0	28	no	yes	no
2010	251	no	16	MM	CF	7	9	8	8	13.5	8	10.81	no	0	20	no	no	yes
2010	252	no	16	MM	CF	7	9	8	8	13.5	8	10.81	no	0	19	no	yes	yes
2010	253	no	16	MM	CF	9	8	10	9	12.5	9	10.79	no	0	19	no	yes	no
2010	254	no	6	MM	CF	10	10	10	10	11.5	10	10.77	no	5	22	no	yes	yes
2010	255	no	5	MM	CF	11	10	11	8	11.5	10	10.77	no	2	20	no	no	yes
2010	256	no	6	MM	CF	10	12	8	10	11.5	10	10.77	no	2	21	no	no	yes
2010	257	no	18	MM	CF	11	9	10	10	11.5	10	10.77	no	0	19	no	yes	yes
2010	258	no	4	MM	CF	10	10	9	11	11.5	10	10.77	no	0	21	no	no	no
2010	259	no	6	MM	CM	9	11	10	10	11.5	10	10.77	no	0	20	no	no	yes
2010	260	no	13	MM	CF	12	10	8	10	11.5	10	10.77	no	0	21	no	no	yes
2010	261	no	16	MM	CF	9	11	10	10	11.5	10	10.77	no	0	20	no	no	yes
2010	262	no	2	MM	CF	9	11	9	10	11.5	9.75	10.64	no	2	20	no	yes	yes
2010	263	no	2	MM	CM	10	8.5	9	9	12	9.13	10.59	no	0	19	no	no	yes
2010	264	no	19	FF	CF	10.5	7.5	9	9.5	12	9.13	10.59	no	0	20	no	yes	yes
2010	265	no	19	FF	CM	11	11	7.5	9	11.5	9.63	10.58	no	0	20	no	yes	yes
2010	266	no	10	MF	CM	9	7	8	8	13	8	10.55	no	0	20	no	no	yes
2010	267	no	5	MM	CF	10	8	8	8	12.5	8.5	10.54	no	2	22	no	yes	yes
2010	268	no	18	MM	CF	10	9.5	8.5	9.5	11.5	9.38	10.46	no	0	19	no	yes	yes
2010	269	no	21	MF	CF	8	7	7	7	13.5	7.25	10.44	no	0	19	no	yes	yes
2010	270	no	9	MM	CF	7	8	11	9	12	8.75	10.41	no	0	18	no	yes	no
2010	271	no	6	MM	CF	8	10	8	9	12	8.75	10.41	no	0	20	no	yes	yes
2010	272	no	17	MM	CF	10	9	9	9	11.5	9.25	10.4	no	0	19	no	yes	yes
2010	273	no	19	FF	CF	10	7.5	6.5	8	12.5	8	10.3	no	0	20	no	no	yes
2010	274	no	14	MF	CF	8	8	8	8	12.5	8	10.3	no	0	19	no	yes	yes
2010	275	no	11	MF	CF	8	8	8	8	12.5	8	10.3	no	0	21	no	no	yes
2010	276	no	1	MM	CF	8	8	8	8	12.5	8	10.3	no	0	19	no	no	yes
2010	277	no	23	MM	CF	8	8	9	7	12.5	8	10.3	no	0	20	no	yes	yes
2010	278	no	16	MM	CF	8	9	7	8	12.5	8	10.3	no	0	20	no	no	yes
2010	279	no	16	MM	CF	10	9	8	9	11.5	9	10.28	no	0	20	yes	no	yes
2010	280	no	17	MM	CF	8	11	8	9	11.5	9	10.28	no	0	19	no	no	yes
2010	281	no	16	MM	CM	8	10	9	9	11.5	9	10.28	no	0	19	no	no	no
2010	282	no	19	FF	CF	9	8.5	9	9	11.5	8.88	10.21	no	0	19	no	yes	yes
2010	283	no	2	MM	CF	7	6	7	7	13.5	6.75	10.19	no	2	18	yes	no	no
2010	284	no	21	MF	CF	6	6	8	7	13.5	6.75	10.19	no	0	20	no	yes	yes
2010	285	no	4	MM	CM	6	11	8	6	12.5	7.75	10.17	yes	2	21	no	no	yes
2010	286	no	19	FF	CM	9	8.5	9	8.5	11.5	8.75	10.15	yes	2	21	no	no	yes
2010	287	no	5	MM	CF	9	9	9	8	11.5	8.75	10.15	no	2	20	no	no	no
2010	288	no	7	MM	CF	8	9	9	9	11.5	8.75	10.15	no	0	20	no	yes	yes
2010	289	no	1	MM	CM	6	6	6	6	14	6	10.08	no	2	21	no	no	no
2010	290	no	1	MM	CF	6	6	8	8	13	7	10.06	no	0	20	no	no	yes
2010	291	no	13	MM	CF	8	6	7	7	13	7	10.06	no	0	19	yes	no	no
2010	292	no	4	MM	CF	8	10	5	9	12	8	10.04	no	0	20	no	no	yes
2010	293	no	19	FF	CF	9	8	8	9	11.5	8.5	10.03	no	0	19	no	no	yes
2010	294	no	16	MM	CM	9	9	9	9	11	9	10.02	yes	0	23	no	no	no
2010	295	no	2	MM	CF	8.5	10	7	8	11.5	8.38	9.97	no	0	20	no	no	yes
2010	296	no	17	MM	CM	8	8	7	8	12	7.75	9.92	no	0	19	no	no	yes
2010	297	no	17	MM	CF	9	5	9	8	12	7.75	9.92	no	2	20	no	no	yes
2010	298	no	19	FF	CM	8	9	7.5	8.5	11.5	8.25	9.91	no	0	20	no	yes	yes
2010	299	no	22	MF	CF	10	8	7	8	11.5	8.25	9.91	no	0	19	no	yes	yes
2010	300	no	17	MM	CM	9	8	8	8	11.5	8.25	9.91	no	0	20	no	no	yes
2010	301	no	1	MM	CM	8	5	5	6	13.5	6	9.83	yes	2	20	no	no	yes
2010	302	no	17	MM	CF	6	6	6	6	13.5	6	9.83	no	0	19	no	yes	yes
2010	303	no	1	MM	CF	7	8	5	6	13	6.5	9.82	no	0	19	yes	yes	yes
2010	304	no	16	MM	CF	7	9	8	8	11.5	8	9.79	no	4	23	no	yes	no
2010	305	no	16	MM	CF	7	9	8	8	11.5	8	9.79	no	0	20	no	no	no
2010	306	no	16	MM	CM	8	8	8	8	11.5	8	9.79	no	0	20	no	no	yes
2010	307	no	1	MM	CF	7	7	6	7	12.5	6.75	9.68	no	2	20	no	no	yes
2010	308	no	16	MM	CF	6	7	7	7	12.5	6.75	9.68	no	0	19	no	yes	yes
2010	309	no	6	MM	CF	10	6	6	7	12	7.25	9.67	no	2	21	no	yes	yes
2010	310	no	1	MM	CM	8	7	8	8	11.5	7.75	9.66	no	0	20	no	no	yes
2010	311	no	21	MF	CF	7	7	9	8	11.5	7.75	9.66	no	0	19	no	yes	yes
2010	312	no	1	MM	CM	6	6	6	6	13	6	9.57	no	0	20	no	no	yes
2010	313	no	16	MM	CM	5	7	6	6	13	6	9.57	no	0	18	no	yes	yes
2010	314	no	1	MM	CM	7	7	7	7	12	7	9.55	yes	4	22	no	yes	yes
2010	315	no	15	MM	CM	8	6	7	7	12	7	9.55	yes	2	20	no	no	yes
2010	316	no	6	MM	CM	7	6	8	7	12	7	9.55	no	0	20	no	yes	yes
2010	317	no	16	MM	CF	8	8	8	8	11	8	9.53	yes	2	21	no	no	yes
2010	318	no	9	MM	CF	7	5	9	8	11.5	7.25	9.42	no	3	24	no	yes	no
2010	319	no	21	MF	CF	6	7	9	7	11.5	7.25	9.42	no	0	20	no	no	yes
2010	320	no	6	MM	CM	7	6	9	7	11.5	7.25	9.42	no	0	20	no	no	yes
2010	321	no	9	MM	CM	8	7	8	8	11	7.75	9.41	yes	0	22	no	yes	no
2010	322	no	15	MM	CF	5	5	5	5	13.5	5	9.34	no	0	20	no	no	yes
2010	323	no	10	MF	CM	4	3	10	5	13	5.5	9.33	no	0	20	no	yes	yes
2010	324	no	22	MF	CF	6	6	6	6	12.5	6	9.32	no	0	19	no	yes	yes
2010	325	no	14	MF	CF	7	5	6	6	12.5	6	9.32	no	0	19	no	yes	yes
2010	326	no	16	MM	CF	6	5	7	6	12.5	6	9.32	no	0	32	no	yes	no
2010	327	no	21	MF	CM	7	6	7	6	12	6.5	9.31	no	0	19	no	yes	yes
2010	328	no	21	MF	CF	9	5	7	7	11.5	7	9.3	no	0	19	no	no	yes
2010	329	no	22	MF	CF	9	6	6	7	11.5	7	9.3	no	0	19	no	no	yes
2010	330	no	15	MM	CF	7	7	7	7	11.5	7	9.3	no	0	19	no	yes	yes
2010	331	no	19	FF	CM	6	7	5	5.5	12.5	5.88	9.25	no	0	20	no	yes	yes
2010	332	no	1	MM	CF	6	6	7	6	12	6.25	9.18	no	0	19	no	yes	yes
2010	333	no	21	MF	CF	5	7	8	7	11.5	6.75	9.17	no	0	20	no	yes	yes
2010	334	no	20	MM	CF	6	6	4	6	12.5	5.5	9.07	no	0	19	yes	no	no
2010	335	no	12	MM	CM	6	6	6	6	12	6	9.06	yes	2	37	no	yes	no
2010	336	no	19	FF	CF	7	6	6	7	11.5	6.5	9.05	no	0	19	no	yes	yes
2010	337	no	13	MM	CM	7	6	8	7	11	7	9.04	yes	2	20	no	no	yes
2010	338	no	13	MM	CM	10	4	7	7	11	7	9.04	yes	2	20	no	yes	yes
2010	339	no	19	FF	CF	4	4	6	5	13	4.75	8.96	no	0	20	no	no	yes
2010	340	no	21	MF	CM	7	8	4	6	11.5	6.25	8.93	yes	2	21	no	yes	yes
2010	341	no	1	MM	CF	7	6	6	6	11.5	6.25	8.93	no	0	18	no	yes	yes
2010	342	no	1	MM	CM	7	6	7	7	11	6.75	8.92	yes	4	22	no	no	no
2010	343	no	16	MM	CM	5	5	5	5	12.5	5	8.83	no	10	25	no	no	yes
2010	344	no	19	FF	CF	7	3	8.5	5.5	11.5	6	8.81	no	2	20	no	yes	yes
2010	345	no	8	MF	CF	6	3	4	4	13	4.25	8.71	no	0	19	no	yes	yes
2010	346	no	17	MM	CF	7	4	3	5	12.5	4.75	8.7	no	0	19	no	yes	yes
2010	347	no	5	MM	CF	3	7	6	5	12	5.25	8.69	no	0	20	no	yes	yes
2010	348	no	1	MM	CM	7	5	5	6	11.5	5.75	8.68	yes	2	19	no	no	yes
2010	349	no	15	MM	CM	6	6	5	6	11.5	5.75	8.68	no	0	20	no	no	yes
2010	350	no	19	FF	CF	3.5	3	5.5	4	13	4	8.59	no	0	20	no	no	yes
2010	351	no	1	MM	CF	5	5	5	5	12	5	8.57	yes	2	21	no	no	yes
2010	352	no	17	MM	CF	4	5	8	5	11.5	5.5	8.56	no	0	20	no	yes	no
2010	353	no	1	MM	CF	6	5	5	5	11.5	5.25	8.44	no	2	20	no	no	yes
2010	354	no	19	FF	CF	5	3	7.5	5	11.5	5.13	8.38	yes	2	21	no	no	yes
2010	355	no	11	MF	CM	5	5	5	5	11.5	5	8.32	no	2	20	no	no	no
2010	356	no	5	MM	CF	5	5	5	5	11.5	5	8.32	no	0	19	no	no	yes
2010	357	no	21	MF	CM	6	4	6	6	11	5.5	8.31	yes	2	20	no	yes	yes
2010	358	no	5	MM	CF	3	3	3	3	13	3	8.1	no	0	19	no	no	yes
2010	359	no	19	FF	CM	4.5	5.5	4	4	11.5	4.5	8.07	yes	2	20	no	no	yes
2010	360	no	11	MF	CM	5	5	5	5	11	5	8.06	yes	4	21	no	no	yes
2010	361	no	19	FF	CM	4	4.5	3	4	12	3.88	8.02	no	0	20	no	no	yes
2010	362	no	8	MF	CF	2	1	3	2	13.5	2	7.87	no	0	19	yes	yes	yes
2010	363	no	14	MF	CF	5	3	4	4	11.5	4	7.83	no	2	20	no	no	yes
2010	364	no	22	MF	CF	4	5	3	4	11.5	4	7.83	no	0	19	no	yes	yes
2010	365	no	22	MF	CF	4	3	5	4	11.5	4	7.83	no	0	19	no	no	yes
2010	366	no	5	MM	CF	2	7	1	3	11.5	3.25	7.46	no	6	21	yes	no	no
2010	368	no	6	MM	CF	3	4	2	3	11.5	3	7.34	no	40	49	no	no	no
2010	390	no	8	MF	CM	2	1	0	1	11.5	1	6.36	no	0	20	no	no	yes
2011	1	yes	1	MM	CM	15	15	15	15	14.5	15	14.745	no	0	19	yes	yes	yes
2011	2	yes	1	MM	CF	15	15	15	15	14.5	15	14.745	no	0	19	no	no	yes
2011	3	yes	18	MM	CF	15	15	15	15	14.5	15	14.745	no	0	18	no	yes	yes
2011	4	yes	1	MM	CM	15	15	15	15	14	15	14.49	yes	2	21	no	no	yes
2011	5	yes	13	MM	CF	15	15	15	15	14	15	14.49	no	0	19	no	yes	yes
2011	6	yes	1	MM	CF	15	15	15	15	14	15	14.49	no	0	20	no	yes	yes
2011	7	yes	1	MM	CM	15	15	15	15	14	15	14.49	no	0	20	no	yes	yes
2011	8	yes	15	MM	CF	15	15	15	15	14	15	14.49	no	0	19	no	yes	yes
2011	9	yes	24	MM	CM	15	15	14	15	14	14.75	14.3675	no	0	19	no	yes	yes
2011	10	yes	23	MF	CF	14	15	13	14	14.5	14	14.255	no	2	20	no	yes	yes
2011	11	yes	13	MM	CF	15	15	15	15	13.5	15	14.235	no	0	19	no	yes	yes
2011	12	yes	9	MM	CF	13	15	14	15	14	14.25	14.1225	no	0	18	no	yes	yes
2011	13	yes	18	MM	CM	15	14	15	15	13.5	14.75	14.1125	no	0	19	no	no	yes
2011	14	yes	20	MM	CF	14	14	11	15	14.5	13.5	14.01	no	0	19	no	no	yes
2011	15	yes	26		CF	14	14	14	14	14	14	14	no	18	28	yes	no	no
2011	16	yes	15	MM	CF	14	14	14	14	14	14	14	no	0	20	no	no	yes
2011	17	yes	5	MF	CF	15	14.5	12.5	14	14	14	14	no	0	19	no	yes	yes
2011	18	yes	11	MF	CM	14	14	14	14	14	14	14	no	0	18	no	yes	yes
2011	19	yes	2	MM	CM	14	14	14	14	14	14	14	no	0	20	no	yes	no
2011	20	yes	7	MM	CM	13	14	14	15	14	14	14	no	0	20	no	yes	yes
2011	21	yes	18	MM	CF	15	13	15	15	13.5	14.5	13.99	no	0	19	no	yes	yes
2011	22	yes	10	MM	CM	15	15	15	15	13	15	13.98	yes	2	19	no	no	yes
2011	23	yes	3	MM	CF	15	15	15	15	13	15	13.98	no	0	20	no	yes	yes
2011	24	yes	1	MM	CF	15	15	15	15	13	15	13.98	no	0	20	yes	yes	no
2011	25	yes	26		CF	15	15	15	15	13	15	13.98	no	0	18	no	yes	yes
2011	26	yes	3	MM	CF	15	15	15	15	13	15	13.98	no	0	19	no	yes	yes
2011	27	yes	24	MM	CM	15	15	15	15	13	15	13.98	no	0	19	no	yes	yes
2011	28	yes	1	MM	CF	15	15	15	15	13	15	13.98	no	0	18	no	yes	yes
2011	29	yes	25	MM	CM	14.5	14.5	13.5	14.5	13.5	14.25	13.8675	no	6	22	no	yes	no
2011	30	yes	12	MF	CF	15	14	15	15	13	14.75	13.8575	no	2	21	no	yes	yes
2011	31	yes	5	MF	CF	14	14.5	14	14	13.5	14.125	13.8062	no	0	19	no	yes	yes
2011	32	yes	19	MM	CF	12	13	14	13	14.5	13	13.765	no	0	19	no	no	yes
2011	33	yes	23	MF	CF	14	14	14	14	13.5	14	13.745	no	0	19	no	yes	yes
2011	34	yes	13	MM	CF	14	14	14	14	13.5	14	13.745	no	0	19	no	yes	yes
2011	35	yes	1	MM	CM	14	14	14	14	13.5	14	13.745	no	0	18	no	yes	yes
2011	36	yes	2	MM	CF	14	15	13	14	13.5	14	13.745	no	0	19	no	no	yes
2011	37	yes	18	MM	CM	14	13	15	14	13.5	14	13.745	no	0	19	no	yes	no
2011	38	yes	19	MM	CF	14	14	14	14	13.5	14	13.745	no	0	17	no	yes	yes
2011	39	yes	3	MM	CM	15	15	15	15	12.5	15	13.725	yes	2	21	no	yes	yes
2011	40	yes	13	MM	CM	15	15	15	15	12.5	15	13.725	no	1	19	no	no	yes
2011	41	yes	1	MM	CF	15	15	15	15	12.5	15	13.725	no	0	19	no	no	yes
2011	42	yes	16	MF	CF	15	15	15	15	12.5	15	13.725	no	0	19	no	yes	yes
2011	43	yes	19	MM	CM	15	15	15	15	12.5	15	13.725	no	0	19	no	yes	yes
2011	44	yes	17	MF	CF	15	15	15	15	12.5	15	13.725	no	0	18	no	yes	yes
2011	45	yes	13	MM	CM	15	15	15	15	12.5	15	13.725	no	0	19	no	no	yes
2011	46	yes	17	MF	CF	14.5	15	13.5	14.5	13	14.375	13.6738	no	0	20	no	yes	yes
2011	47	yes	14	MM	CF	14	13	13	13	14	13.25	13.6325	no	0	19	no	yes	yes
2011	48	yes	17	MF	CF	14	15	14	14	13	14.25	13.6125	no	0	19	no	yes	yes
2011	49	yes	18	MM	CM	14	15	14	14	13	14.25	13.6125	no	0	18	no	yes	yes
2011	50	yes	15	MM	CF	15	14	15	15	12.5	14.75	13.6025	no	2	20	no	no	yes
2011	51	yes	17	MF	CF	15	14	15	15	12.5	14.75	13.6025	no	0	20	no	yes	yes
2011	52	yes	20	MM	CF	15	14	15	15	12.5	14.75	13.6025	no	0	23	no	yes	no
2011	53	yes	17	MF	CF	15	14	12	13.5	13.5	13.625	13.5612	no	0	21	no	no	yes
2011	54	yes	6	MM	CF	14	14	14	14	13	14	13.49	no	2	21	no	no	yes
2011	55	yes	21	MF	CM	13	15	14	14	13	14	13.49	no	0	20	yes	no	yes
2011	56	yes	6	MM	CM	14	14	14	14	13	14	13.49	no	0	19	no	yes	yes
2011	57	yes	25	MM	CF	14	14	14	14	13	14	13.49	no	0	19	no	no	yes
2011	58	yes	9	MM	CM	15	14	14	15	12.5	14.5	13.48	no	2	20	no	yes	yes
2011	59	yes	1	MM	CM	15	15	15	15	12	15	13.47	yes	2	20	no	no	yes
2011	60	yes	19	MM	CF	15	15	15	15	12	15	13.47	no	4	22	no	yes	yes
2011	61	yes	3	MM	CM	15	15	15	15	12	15	13.47	no	2	20	no	yes	yes
2011	62	yes	13	MM	CF	15	15	15	15	12	15	13.47	no	0	19	yes	no	yes
2011	63	yes	1	MM	CF	15	15	15	15	12	15	13.47	no	0	21	no	no	no
2011	64	yes	13	MM	CF	15	15	15	15	12	15	13.47	no	0	20	no	no	yes
2011	65	yes	10	MM	CF	15	15	15	15	12	15	13.47	no	0	19	no	yes	yes
2011	66	yes	1	MM	CF	15	15	15	15	12	15	13.47	no	0	19	no	no	yes
2011	67	yes	12	MF	CF	15	15	15	15	12	15	13.47	no	0	18	no	yes	yes
2011	68	yes	13	MM	CF	15	15	15	15	12	15	13.47	no	0	19	no	yes	yes
2011	69	yes	14	MM	CF	13	13.5	12	13	14	12.875	13.4488	no	0	19	no	yes	yes
2011	70	yes	22	MM	CF	13	14	13	13	13.5	13.25	13.3775	no	2	21	no	no	yes
2011	71	yes	7	MM	CM	14	14	12	15	13	13.75	13.3675	no	0	20	no	no	yes
2011	72	yes	23	MF	CF	14.5	14.5	15	15	12	14.75	13.3475	yes	2	20	no	no	yes
2011	73	yes	18	MM	CM	15	14	15	15	12	14.75	13.3475	no	0	19	no	no	yes
2011	74	yes	6	MM	CF	14	13	14	13.7	13	13.675	13.3308	no	0	18	no	yes	yes
2011	75	yes	6	MM	CF	15	14	15	14.7	12	14.675	13.3108	no	0	19	no	no	yes
2011	76	yes	17	MF	CF	14.5	15	11.5	13.5	13	13.625	13.3062	no	0	18	no	yes	yes
2011	77	yes	19	MM	CF	14	10	12	12	14.5	12	13.275	no	0	20	no	no	yes
2011	78	yes	11	MF	CF	14	12	12	12	14	12.5	13.265	no	0	20	no	yes	yes
2011	79	yes	5	MF	CF	13.5	11	14.5	13	13.5	13	13.255	no	0	20	no	yes	yes
2011	80	yes	15	MM	CF	13	12	15	14	13	13.5	13.245	no	2	21	no	no	yes
2011	81	yes	13	MM	CF	14	14	14	14	12.5	14	13.235	no	0	19	no	yes	yes
2011	82	yes	6	MM	CM	14	14	14	14	12.5	14	13.235	no	0	19	no	no	yes
2011	83	yes	12	MF	CF	15	15	13	15	12	14.5	13.225	yes	4	21	no	yes	yes
2011	84	yes	5	MF	CF	13.5	15	14.5	15	12	14.5	13.225	no	1	25	no	yes	no
2011	85	yes	12	MF	CF	15	14	14	15	12	14.5	13.225	no	0	20	no	yes	yes
2011	86	yes	1	MM	CF	15	15	15	15	11.5	15	13.215	yes	4	21	no	no	yes
2011	87	yes	1	MM	CM	15	15	15	15	11.5	15	13.215	yes	2	20	no	no	yes
2011	88	yes	3	MM	CF	15	15	15	15	11.5	15	13.215	no	2	20	no	no	yes
2011	89	yes	3	MM	CM	15	15	15	15	11.5	15	13.215	no	2	20	no	no	no
2011	90	yes	1	MM	CF	15	15	15	15	11.5	15	13.215	no	2	19	no	yes	yes
2011	91	yes	16	MF	CF	15	15	15	15	11.5	15	13.215	no	2	20	no	yes	yes
2011	92	yes	10	MM	CF	15	15	15	15	11.5	15	13.215	no	1	19	no	no	yes
2011	93	yes	26		CF	15	15	15	15	11.5	15	13.215	no	4	21	no	yes	yes
2011	94	yes	26		CM	15	15	15	15	11.5	15	13.215	no	0	18	no	yes	yes
2011	95	yes	3	MM	CF	15	15	15	15	11.5	15	13.215	no	0	18	no	yes	yes
2011	96	yes	3	MM	CM	15	15	15	15	11.5	15	13.215	no	0	20	no	yes	no
2011	97	yes	6	MM	CM	12.5	10.5	12.5	11.75	14.5	11.8125	13.1831	no	2	41	no	no	no
2011	98	yes	12	MF	CF	14	13	13	13	13	13.25	13.1225	no	0	20	no	no	yes
2011	99	yes	8	MM	CM	14	15	14	14	12	14.25	13.1025	yes	0	24	no	no	no
2011	100	yes	18	MM	CF	15	14	15	15	11.5	14.75	13.0925	no	2	21	no	no	yes
2011	101	yes	18	MM	CF	15	14	15	15	11.5	14.75	13.0925	no	0	20	no	no	yes
2011	102	yes	15	MM	CF	15	14	15	15	11.5	14.75	13.0925	no	0	19	no	yes	yes
2011	103	yes	19	MM	CF	15	15	14	14.7	11.5	14.675	13.0557	yes	4	21	no	yes	yes
2011	104	yes	17	MF	CM	13	13	13.5	13	13	13.125	13.0612	no	0	18	no	yes	yes
2011	105	yes	17	MF	CM	12	12	10.5	11.5	14.5	11.5	13.03	no	0	20	no	no	yes
2011	106	yes	15	MM	CF	13	13	11	13	13.5	12.5	13.01	no	0	19	no	yes	yes
2011	107	yes	26		CF	13	13	13	13	13	13	13	no	0	19	no	yes	yes
2011	108	yes	1	MM	CF	13	13	13	13	13	13	13	no	0	19	no	no	yes
2011	109	yes	7	MM	CF	13	13	14	14	12.5	13.5	12.99	no	0	19	no	no	yes
2011	110	yes	1	MM	CM	13	14	15	14	12	14	12.98	no	0	19	no	no	yes
2011	111	yes	6	MM	CF	14	14	14	14	12	14	12.98	no	0	20	no	no	yes
2011	112	yes	1	MM	CM	14	14	14	14	12	14	12.98	no	0	18	no	yes	yes
2011	113	yes	2	MM	CM	14	14	14	14	12	14	12.98	no	0	19	no	yes	yes
2011	114	yes	9	MM	CM	14	15	14	15	11.5	14.5	12.97	no	2	20	no	no	yes
2011	115	yes	15	MM	CF	14	15	14	15	11.5	14.5	12.97	no	0	27	no	no	no
2011	116	yes	20	MM	CM	13	12	12	12	13.5	12.25	12.8875	no	0	19	no	yes	yes
2011	117	yes	17	MF	CF	14	12	14	13	12.5	13.25	12.8675	no	0	20	no	yes	yes
2011	118	yes	21	MF	CF	14	14	13	14	12	13.75	12.8575	no	2	20	no	no	yes
2011	119	yes	14	MM	CM	14	14.5	14	14	11.5	14.125	12.7862	yes	2	20	no	no	yes
2011	120	yes	14	MM	CF	15	13.5	14	14	11.5	14.125	12.7862	no	0	19	no	no	yes
2011	121	yes	9	MM	CF	12	10	12	12	14	11.5	12.775	no	0	20	no	yes	yes
2011	122	yes	1	MM	CM	12	13	11	12	13.5	12	12.765	yes	2	20	no	no	yes
2011	123	yes	26		CF	12	12	12	12	13.5	12	12.765	no	0	18	no	no	yes
2011	124	yes	18	MM	CF	13	13	11	13	13	12.5	12.755	no	0	18	no	yes	yes
2011	125	yes	18	MM	CF	14	12	11	13	13	12.5	12.755	no	0	19	no	yes	yes
2011	126	yes	15	MM	CF	15	12	12	13	12.5	13	12.745	no	0	19	yes	no	no
2011	127	yes	1	MM	CM	12	14	13	13	12.5	13	12.745	no	0	20	no	yes	yes
2011	128	yes	14	MM	CF	13	13.5	12.5	13	12.5	13	12.745	no	0	18	no	no	yes
2011	129	yes	12	MF	CM	13	12	13	14	12.5	13	12.745	no	0	18	no	yes	yes
2011	130	yes	12	MF	CF	14	14	13	13	12	13.5	12.735	no	0	18	no	yes	yes
2011	131	yes	26		CF	14	14	14	14	11.5	14	12.725	no	6	21	no	no	yes
2011	132	yes	19	MM	CF	14	14	14	14	11.5	14	12.725	no	2	21	no	no	yes
2011	133	yes	19	MM	CM	14	14	14	14	11.5	14	12.725	no	2	20	no	yes	no
2011	134	yes	17	MF	CF	14	14	14	14	11.5	14	12.725	no	2	21	no	no	yes
2011	135	yes	6	MM	CF	14	14	14	14	11.5	14	12.725	no	0	19	yes	yes	yes
2011	136	yes	1	MM	CM	14	14	14	14	11.5	14	12.725	no	0	19	no	no	yes
2011	137	yes	13	MM	CF	14	14	14	14	11.5	14	12.725	no	0	19	no	no	yes
2011	138	yes	5	MF	CM	15	13.5	13	14.5	11.5	14	12.725	no	0	20	no	yes	yes
2011	139	yes	14	MM	CM	14	13.5	14.5	14	11.5	14	12.725	no	0	19	no	yes	yes
2011	140	yes	22	MM	CF	12	8.5	12	11	14.5	10.875	12.7238	no	0	16	no	yes	yes
2011	141	yes	14	MM	CF	13	10.5	12	12	13.5	11.875	12.7037	no	0	19	no	no	yes
2011	142	yes	14	MM	CF	11.5	14	14	14	12	13.375	12.6738	no	2	20	no	yes	no
2011	143	yes	18	MM	CM	12	13	10	12	13.5	11.75	12.6425	no	1	27	no	yes	no
2011	144	yes	15	MM	CM	12	11	14	14	12.5	12.75	12.6225	no	0	19	no	yes	yes
2011	145	yes	6	MM	CM	11	10.5	12	11.2	14	11.175	12.6158	no	0	18	no	yes	yes
2011	146	yes	20	MM	CF	13	12	14	14	12	13.25	12.6125	no	2	19	no	no	yes
2011	147	yes	20	MM	CF	13	14	12	14	12	13.25	12.6125	no	0	19	no	no	yes
2011	148	yes	1	MM	CF	11	13	12	12	13	12	12.51	no	0	19	no	yes	yes
[truncated: 3,212 more rows]

## Sheet: Codebook
Variable	Scale	Description
cohort	2006, 2007, …, 2019	Year of the interview
selection_rank	1, 2, …, n	Interview rank in the given year (cohort), based on the overall grade (grade_total)
selected	Dichotomous (yes, no)	Indicator if the interview rank led to the offering of a place at MHH
interview_group	1, 2, …, n	Interview group in a given year (cohort)
committee_type	MM, MF, FF	Indicator for the selection committee type. MM: male-male; MF: male-female; FF: female-female
gender	Dichotomous (CF, CM)	Applicant gender. CF: female; CM: male
q_pers	0-15	Score in the interview category Q-Pers (Personal qualifications)
q_pro	0-15	Score in the interview category Q-Pro (Professional aspects)
q_act	0-15	Score in the interview category Q-Act (Extracurricular activities)
q_ovr	0-15	Score in the interview category Q-Ovr (Overall impression)
grade_abitur	0-15	Abitur grade. 0 corresponds to a D (worst), 15 corresponds to A+ (best)
grade_interview	0-15	Interview grade. Formed by 0.25*(q_pers+q_pro+q_act+q_ovr). 0 corresponds to a D (worst), 15 corresponds to A+ (best)
grade_total	0-15	Total score in the selection process. Formed by 0.49*grade_interview + 0.51*grade_abitur.
voluntary_service	Dichotomous (yes, no)	Candidate can attest a voluntary service in a field deemed relevant to medical studies.
waiting_time	0, 1, 2, …, n	Time passed between Abitur (graduation from high school) and interview, in semesters.
age	Continuous	Age at the time of the interview. Calculated as cohort - year of birth.
german	Dichotomous (yes, no)	Candidate has the German citizenship.
lowersaxony	Dichotomous (yes, no)	Candidate has graduated from high school in Lower Saxony (German state in which the MHH is located).
gymnasium	Dichotomous (yes, no)	Candidate has visited a regular, academic high school.
